# Supplementary material for: LncRNA H19 regulates PI3K–Akt signal pathway by functioning as a ceRNA and predicts poor prognosis in colorectal cancer: integrative analysis of dysregulated ncRNA-associated ceRNA network
Source: Cancer Cell Int. 2019 May 30;19:148. doi: 10.1186/s12935-019-0866-2 (PMC6543669; doi:10.1186/s12935-019-0866-2)
Supplement: Supplementary file 1 — Additional file 1. The differentially expressed mRNAs, lncRNAs, pseudogenes, and miRNA in CRC. [file 12935_2019_866_MOESM1_ESM.xls]

## Sheet: RNA
Table S1(A). The differentially expressed mRNAs, lncRNAs and pseudogenes in CRC
Ensembl ID	symbol	group	logFC	AveExpr	t	PValue	FDR	B
ENSG00000142959	BEST4	protein_coding	-6.403	0.283442	-50.708	1.92809e-232	2.85859e-228	521.197
ENSG00000163815	CLEC3B	protein_coding	-4.4676	1.22927	-47.0998	1.46821e-215	1.08839e-211	482.593
ENSG00000269404	SPIB	protein_coding	-5.72053	0.459637	-40.1191	6.69888e-181	3.31059e-177	403.123
ENSG00000111846	GCNT2	protein_coding	-4.26106	0.459136	-39.2556	1.97291e-176	7.31261e-173	392.808
ENSG00000118777	ABCG2	protein_coding	-4.89835	1.17474	-37.7185	2.21608e-168	6.57113e-165	374.431
ENSG00000133800	LYVE1	protein_coding	-4.82259	0.88698	-37.4162	8.76627e-167	2.16615e-163	370.753
ENSG00000168309	FAM107A	protein_coding	-3.80752	1.13032	-34.7132	2.6347e-152	5.5803e-149	337.52
ENSG00000036672	USP2	protein_coding	-3.96825	1.14627	-33.5089	9.49682e-146	1.76e-142	322.479
ENSG00000187699	C2orf88	protein_coding	-4.13546	2.83846	-33.4605	1.74804e-145	2.8796e-142	321.911
ENSG00000113594	LIFR	protein_coding	-3.86218	1.12751	-32.9666	8.91904e-143	1.32234e-139	315.656
ENSG00000168079	SCARA5	protein_coding	-5.89664	1.11593	-32.8217	5.57929e-142	7.51987e-139	313.843
ENSG00000197165	SULT1A2	protein_coding	-4.13726	0.237624	-32.055	9.38538e-138	1.15956e-134	304.075
ENSG00000205364	MT1M	protein_coding	-5.36972	0.650538	-31.3548	7.08716e-134	8.08264e-131	295.235
ENSG00000135549	PKIB	protein_coding	-4.5499	2.77201	-31.3355	9.06404e-134	9.59881e-131	295.01
ENSG00000103375	AQP8	protein_coding	-8.77764	0.889747	-30.9835	8.19424e-132	8.09919e-129	290.476
ENSG00000176641	RNF152	protein_coding	-3.22234	2.33113	-30.7691	1.2797e-130	1.1858e-127	287.774
ENSG00000189129	PLAC9	protein_coding	-2.79951	0.68052	-30.2416	1.11835e-127	9.75332e-125	280.899
ENSG00000163295	ALPI	protein_coding	-5.03001	0.354072	-29.7609	5.44791e-125	4.48726e-122	274.83
ENSG00000196616	ADH1B	protein_coding	-6.70322	0.780804	-29.7473	6.49487e-125	5.06805e-122	274.662
ENSG00000186198	SLC51B	protein_coding	-4.53083	1.78856	-29.1985	7.73515e-122	5.73407e-119	267.609
ENSG00000176533	GNG7	protein_coding	-3.04448	1.19016	-29.0451	5.6161e-121	3.96497e-118	265.602
ENSG00000187824	TMEM220	protein_coding	-3.21963	1.19758	-29.0363	6.29116e-121	4.23967e-118	265.495
ENSG00000139433	GLTP	protein_coding	-1.60607	5.25688	-28.9023	3.56164e-120	2.29587e-117	263.794
ENSG00000168477	TNXB	protein_coding	-4.4028	2.26592	-28.8334	8.67841e-120	5.36109e-117	262.903
ENSG00000040199	PHLPP2	protein_coding	-2.44158	4.1456	-28.4726	9.27393e-118	5.49981e-115	258.246
ENSG00000154175	ABI3BP	protein_coding	-3.71481	2.10157	-28.4252	1.7138e-117	9.77264e-115	257.631
ENSG00000160712	IL6R	protein_coding	-2.96841	3.52099	-27.8618	2.55389e-114	1.40237e-111	250.345
ENSG00000180875	GREM2	protein_coding	-4.92403	1.02113	-27.6639	3.33241e-113	1.76451e-110	247.781
ENSG00000170382	LRRN2	protein_coding	-4.01626	1.27385	-27.6492	4.0318e-113	2.06123e-110	247.59
ENSG00000104435	STMN2	protein_coding	-4.40598	0.536831	-27.4358	6.44511e-112	3.18517e-109	244.821
ENSG00000171503	ETFDH	protein_coding	-1.90591	4.20262	-27.3557	1.82484e-111	8.72746e-109	243.788
ENSG00000204936	CD177	protein_coding	-7.1253	1.91028	-27.2269	9.73572e-111	4.51068e-108	242.118
ENSG00000101605	MYOM1	protein_coding	-3.25044	0.657254	-27.1701	2.03634e-110	9.14871e-108	241.358
ENSG00000232070	TMEM253	protein_coding	-3.14958	0.0687968	-27.1007	5.01805e-110	2.18816e-107	240.394
ENSG00000118804	STBD1	protein_coding	-1.83209	1.7537	-26.944	3.85035e-109	1.5857e-106	238.424
ENSG00000172260	NEGR1	protein_coding	-3.26456	1.54758	-26.9151	5.60487e-109	2.24589e-106	238.077
ENSG00000135437	RDH5	protein_coding	-2.45325	0.809316	-26.7989	2.53884e-108	9.90549e-106	236.51
ENSG00000145362	ANK2	protein_coding	-3.5242	1.537	-26.7866	2.97889e-108	1.13244e-105	236.412
ENSG00000080493	SLC4A4	protein_coding	-6.08512	2.48175	-26.7473	4.97161e-108	1.84273e-105	235.902
ENSG00000186642	PDE2A	protein_coding	-2.73999	1.56037	-26.6087	3.01282e-107	1.08946e-104	234.1
ENSG00000071203	MS4A12	protein_coding	-7.78336	0.906383	-26.5997	3.38797e-107	1.19595e-104	233.987
ENSG00000105894	PTN	protein_coding	-2.9486	1.07478	-26.5093	1.09873e-106	3.78833e-104	232.803
ENSG00000100604	CHGA	protein_coding	-7.2577	1.37317	-26.4705	1.81943e-106	6.13067e-104	232.312
ENSG00000138678	GPAT3	protein_coding	-2.80205	2.71369	-26.4066	4.17594e-106	1.37583e-103	231.482
ENSG00000205358	MT1H	protein_coding	-4.50919	0.764579	-26.3766	6.1705e-106	1.98878e-103	231.094
ENSG00000050344	NFE2L3	protein_coding	2.63176	6.81274	26.2196	4.76118e-105	1.5019e-102	229.055
ENSG00000176472	ZNF575	protein_coding	-1.97377	1.72186	-26.1404	1.33382e-104	4.11983e-102	228.013
ENSG00000073711	PPP2R3A	protein_coding	-2.26952	2.66411	-25.8682	4.60523e-103	1.39341e-100	224.497
ENSG00000101955	SRPX	protein_coding	-3.03475	1.92383	-25.8571	5.32024e-103	1.57756e-100	224.354
ENSG00000148842	CNNM2	protein_coding	-1.63264	4.01508	-25.8473	6.04963e-103	1.75866e-100	224.217
ENSG00000197273	GUCA2A	protein_coding	-6.63007	2.90181	-25.8049	1.05033e-102	2.99467e-100	223.676
ENSG00000154721	JAM2	protein_coding	-2.84763	1.91871	-25.7214	3.11247e-102	8.70669e-100	222.593
ENSG00000115841	RMDN2	protein_coding	-2.01412	2.22044	-25.6635	6.60917e-102	1.81458e-99	221.842
ENSG00000109182	CWH43	protein_coding	-5.80281	-0.163921	-25.5855	1.82344e-101	4.91533e-99	220.831
ENSG00000087258	GNAO1	protein_coding	-3.61036	1.24523	-25.5731	2.14284e-101	5.67316e-99	220.67
ENSG00000112936	C7	protein_coding	-4.84707	1.90301	-25.5156	4.52968e-101	1.17819e-98	219.92
ENSG00000119121	TRPM6	protein_coding	-4.74386	2.16608	-25.4386	1.23366e-100	3.15348e-98	218.92
ENSG00000173237	C11orf86	protein_coding	-5.24814	0.12509	-25.4284	1.40874e-100	3.53999e-98	218.793
ENSG00000067113	PLPP1	protein_coding	-2.01576	4.53769	-25.4154	1.66704e-100	4.11926e-98	218.61
ENSG00000174944	P2RY14	protein_coding	-3.0416	0.770987	-25.4017	1.99349e-100	4.84517e-98	218.436
ENSG00000173175	ADCY5	protein_coding	-3.40696	1.72783	-25.3841	2.50511e-100	5.99046e-98	218.217
ENSG00000137872	SEMA6D	protein_coding	-3.39972	2.47271	-25.3764	2.76818e-100	6.51445e-98	218.113
ENSG00000198894	CIPC	protein_coding	-1.337	4.79408	-25.3569	3.56876e-100	8.26725e-98	217.85
ENSG00000119919	NKX2-3	protein_coding	-3.06607	1.58244	-25.3486	3.97564e-100	9.06812e-98	217.758
ENSG00000130055	GDPD2	protein_coding	-3.77856	0.807555	-25.2223	2.05714e-99	4.62109e-97	216.119
ENSG00000100490	CDKL1	protein_coding	-1.95958	0.679826	-25.2103	2.40443e-99	5.3206e-97	215.882
ENSG00000164283	ESM1	protein_coding	5.61601	2.16783	25.0937	1.0955e-98	2.38852e-96	213.701
ENSG00000143196	DPT	protein_coding	-4.5763	2.10292	-25.0876	1.1856e-98	2.54749e-96	214.367
ENSG00000242515	UGT1A10	protein_coding	-4.38629	1.2782	-25.0729	1.43461e-98	3.03851e-96	214.181
ENSG00000138722	MMRN1	protein_coding	-4.31145	0.645918	-25.0465	2.0239e-98	4.22625e-96	213.84
ENSG00000168497	CAVIN2	protein_coding	-3.12428	2.41576	-25.0428	2.1224e-98	4.37038e-96	213.786
ENSG00000172594	SMPDL3A	protein_coding	-2.75962	4.16091	-24.9942	3.9929e-98	8.10942e-96	213.147
ENSG00000147883	CDKN2B	protein_coding	-3.37907	3.74098	-24.9534	6.78898e-98	1.36018e-95	212.62
ENSG00000182168	UNC5C	protein_coding	-2.62129	1.22772	-24.8975	1.40385e-97	2.77514e-95	211.906
ENSG00000253958	CLDN23	protein_coding	-3.07189	3.95638	-24.8261	3.55377e-97	6.93267e-95	210.967
ENSG00000149294	NCAM1	protein_coding	-3.18542	1.55539	-24.7966	5.21619e-97	1.00435e-94	210.6
ENSG00000079335	CDC14A	protein_coding	-1.94817	2.53545	-24.7662	7.73747e-97	1.47071e-94	210.206
ENSG00000168447	SCNN1B	protein_coding	-5.35543	1.83604	-24.7264	1.29852e-96	2.43695e-94	209.686
ENSG00000016602	CLCA4	protein_coding	-8.36531	1.88249	-24.7168	1.471e-96	2.72612e-94	209.568
ENSG00000065320	NTN1	protein_coding	-3.01015	2.0354	-24.6698	2.7096e-96	4.95808e-94	208.954
ENSG00000158887	MPZ	protein_coding	-2.89286	0.0744237	-24.6689	2.74222e-96	4.95808e-94	208.896
ENSG00000187091	PLCD1	protein_coding	-2.19866	4.18023	-24.5586	1.1492e-95	2.05278e-93	207.497
ENSG00000144619	CNTN4	protein_coding	-2.86941	0.809329	-24.5502	1.28279e-95	2.26412e-93	207.403
ENSG00000062038	CDH3	protein_coding	6.09757	5.97902	24.5074	2.23584e-95	3.89983e-93	206.559
ENSG00000120254	MTHFD1L	protein_coding	2.38499	5.46351	24.5029	2.37213e-95	4.08943e-93	206.794
ENSG00000148483	TMEM236	protein_coding	-4.35553	2.52112	-24.4582	4.2382e-95	7.22248e-93	206.206
ENSG00000169860	P2RY1	protein_coding	-2.97509	2.59184	-24.28	4.28651e-94	7.2218e-92	203.898
ENSG00000162460	TMEM82	protein_coding	-3.9257	0.312996	-24.1461	2.43828e-93	4.06179e-91	202.179
ENSG00000163959	SLC51A	protein_coding	-3.18	1.68728	-24.091	4.98523e-93	8.21233e-91	201.462
ENSG00000151892	GFRA1	protein_coding	-3.6899	0.865059	-24.0526	8.20679e-93	1.33708e-90	200.969
ENSG00000004799	PDK4	protein_coding	-3.43196	3.87811	-24.0047	1.52763e-92	2.46181e-90	200.327
ENSG00000168060	NAALADL1	protein_coding	-2.86532	1.97578	-23.9985	1.65607e-92	2.6401e-90	200.264
ENSG00000105609	LILRB5	protein_coding	-3.20007	1.10879	-23.9893	1.86726e-92	2.9451e-90	200.151
ENSG00000179314	WSCD1	protein_coding	-3.53081	2.18623	-23.9852	1.96801e-92	3.07133e-90	200.084
ENSG00000215193	PEX26	protein_coding	-1.59785	6.09427	-23.8329	1.41942e-91	2.19211e-89	198.101
ENSG00000167434	CA4	protein_coding	-7.38485	1.75748	-23.8108	1.88893e-91	2.88714e-89	197.839
ENSG00000171617	ENC1	protein_coding	1.96647	7.19047	23.7855	2.62515e-91	3.97147e-89	197.483
ENSG00000254827	SLC22A18AS	protein_coding	-2.51655	2.69953	-23.7771	2.92435e-91	4.37944e-89	197.393
ENSG00000198417	MT1F	protein_coding	-3.08784	2.94158	-23.7573	3.78199e-91	5.60717e-89	197.13
ENSG00000046653	GPM6B	protein_coding	-2.66076	1.32057	-23.7427	4.56934e-91	6.70743e-89	196.965
ENSG00000167080	B4GALNT2	protein_coding	-6.48214	0.610423	-23.6978	8.18082e-91	1.18911e-88	196.376
ENSG00000136044	APPL2	protein_coding	-1.70761	5.84315	-23.6711	1.15564e-90	1.64746e-88	196.008
ENSG00000154822	PLCL2	protein_coding	-2.86773	2.31515	-23.6658	1.23762e-90	1.74751e-88	195.957
ENSG00000185774	KCNIP4	protein_coding	-2.19848	0.238142	-23.5675	4.42672e-90	6.19156e-88	194.643
ENSG00000169764	UGP2	protein_coding	-2.12821	6.62441	-23.5562	5.12088e-90	7.09553e-88	194.533
ENSG00000177675	CD163L1	protein_coding	-3.12991	2.23193	-23.5366	6.60254e-90	9.06382e-88	194.287
ENSG00000146039	SLC17A4	protein_coding	-3.92908	1.62201	-23.3877	4.54205e-89	6.17802e-87	192.367
ENSG00000107864	CPEB3	protein_coding	-1.47037	2.20391	-23.3143	1.17356e-88	1.58174e-86	191.436
ENSG00000070778	PTPN21	protein_coding	-1.54753	3.91587	-23.2959	1.49045e-88	1.99076e-86	191.164
ENSG00000175832	ETV4	protein_coding	5.33747	6.33416	23.2752	1.94732e-88	2.57776e-86	190.829
ENSG00000135218	CD36	protein_coding	-3.27952	2.3826	-23.2722	2.02503e-88	2.65691e-86	190.869
ENSG00000163687	DNASE1L3	protein_coding	-4.38815	0.611927	-23.2121	4.40355e-88	5.72694e-86	190.113
ENSG00000100628	ASB2	protein_coding	-3.13455	1.6934	-23.137	1.16266e-87	1.49892e-85	189.14
ENSG00000197375	SLC22A5	protein_coding	-1.68737	4.54673	-23.0635	3.00698e-87	3.81038e-85	188.161
ENSG00000175356	SCUBE2	protein_coding	-2.92064	1.61852	-23.0624	3.05287e-87	3.83575e-85	188.181
ENSG00000181804	SLC9A9	protein_coding	-2.53172	1.27335	-23.0002	6.81936e-87	8.49612e-85	187.389
ENSG00000105784	RUNDC3B	protein_coding	-2.9012	0.268701	-22.961	1.13163e-86	1.39813e-84	186.873
ENSG00000104154	SLC30A4	protein_coding	-1.6816	2.79564	-22.9531	1.25296e-86	1.53524e-84	186.767
ENSG00000164442	CITED2	protein_coding	-1.86878	4.69443	-22.9334	1.61533e-86	1.96303e-84	186.484
ENSG00000155324	GRAMD2B	protein_coding	-1.65311	4.28198	-22.9058	2.30794e-86	2.78191e-84	186.13
ENSG00000152763	WDR78	protein_coding	-2.43867	1.29861	-22.9047	2.34235e-86	2.80062e-84	186.16
ENSG00000188738	FSIP2	protein_coding	-3.2962	0.766793	-22.8094	8.018e-86	9.50999e-84	184.932
ENSG00000167701	GPT	protein_coding	-3.63861	2.89043	-22.8016	8.8617e-86	1.04273e-83	184.799
ENSG00000271447	MMP28	protein_coding	-3.42626	2.538	-22.7703	1.32802e-85	1.55033e-83	184.399
ENSG00000132514	CLEC10A	protein_coding	-3.42862	0.872977	-22.6897	3.75292e-85	4.34694e-83	183.393
ENSG00000151229	SLC2A13	protein_coding	-1.87267	3.59672	-22.6527	6.05004e-85	6.95333e-83	182.879
ENSG00000048540	LMO3	protein_coding	-3.85781	0.271295	-22.6273	8.39773e-85	9.57729e-83	182.592
ENSG00000078596	ITM2A	protein_coding	-2.6295	2.42672	-22.6025	1.15637e-84	1.30873e-82	182.249
ENSG00000099139	PCSK5	protein_coding	-2.73668	3.33963	-22.5949	1.27585e-84	1.43301e-82	182.135
ENSG00000186469	GNG2	protein_coding	-2.17165	2.90141	-22.5705	1.74645e-84	1.94683e-82	181.832
ENSG00000123643	SLC36A1	protein_coding	-1.82973	4.60628	-22.5619	1.95008e-84	2.1576e-82	181.703
ENSG00000166501	PRKCB	protein_coding	-2.90562	2.05017	-22.5608	1.98016e-84	2.17466e-82	181.717
ENSG00000134121	CHL1	protein_coding	-3.33704	0.887484	-22.4819	5.47197e-84	5.96526e-82	180.722
ENSG00000118308	LRMP	protein_coding	-2.88746	1.22398	-22.4747	6.00124e-84	6.49448e-82	180.631
ENSG00000198121	LPAR1	protein_coding	-2.58411	2.83741	-22.4176	1.25274e-83	1.34588e-81	179.865
ENSG00000166816	LDHD	protein_coding	-3.42934	3.06024	-22.394	1.69779e-83	1.8109e-81	179.556
ENSG00000166831	RBPMS2	protein_coding	-3.23062	0.744052	-22.3214	4.32222e-83	4.57723e-81	178.666
ENSG00000138615	CILP	protein_coding	-4.25113	0.78874	-22.3129	4.81877e-83	5.06689e-81	178.543
ENSG00000139117	CPNE8	protein_coding	-2.48208	2.16309	-22.3104	4.97574e-83	5.19509e-81	178.507
ENSG00000145687	SSBP2	protein_coding	-2.28438	2.18105	-22.3007	5.64113e-83	5.84863e-81	178.385
ENSG00000145681	HAPLN1	protein_coding	-2.91717	0.914747	-22.2672	8.68374e-83	8.94064e-81	177.973
ENSG00000138193	PLCE1	protein_coding	-2.12196	4.62054	-22.2313	1.37744e-82	1.4084e-80	177.457
ENSG00000150593	PDCD4	protein_coding	-2.03426	6.4868	-22.1864	2.45307e-82	2.49105e-80	176.894
ENSG00000167074	TEF	protein_coding	-1.77719	4.10521	-22.1228	5.55477e-82	5.60238e-80	176.069
ENSG00000163249	CCNYL1	protein_coding	-1.39261	4.45029	-22.1215	5.65277e-82	5.6627e-80	176.049
ENSG00000172348	RCAN2	protein_coding	-2.14468	2.79203	-22.0782	9.85215e-82	9.80322e-80	175.519
ENSG00000143603	KCNN3	protein_coding	-2.36218	1.5027	-22.0624	1.20811e-81	1.1941e-79	175.347
ENSG00000144426	NBEAL1	protein_coding	-1.62888	2.99481	-22.0603	1.24127e-81	1.21875e-79	175.292
ENSG00000198624	CCDC69	protein_coding	-2.82268	4.00244	-22.0305	1.81825e-81	1.77351e-79	174.888
ENSG00000124205	EDN3	protein_coding	-4.15895	2.11005	-22.022	2.02905e-81	1.96619e-79	174.796
ENSG00000086696	HSD17B2	protein_coding	-4.0669	3.25013	-21.9942	2.89898e-81	2.79093e-79	174.431
ENSG00000156218	ADAMTSL3	protein_coding	-3.52296	0.481385	-21.9813	3.4236e-81	3.27473e-79	174.311
ENSG00000219481	NBPF1	protein_coding	-1.55463	3.49924	-21.9241	7.13502e-81	6.78102e-79	173.535
ENSG00000070759	TESK2	protein_coding	-1.39831	2.85187	-21.913	8.21923e-81	7.76168e-79	173.42
ENSG00000138600	SPPL2A	protein_coding	-1.66498	5.85698	-21.8341	2.26156e-80	2.12215e-78	172.372
ENSG00000146469	VIP	protein_coding	-4.77743	1.05703	-21.766	5.41633e-80	5.05047e-78	171.532
ENSG00000101680	LAMA1	protein_coding	-2.95503	1.28979	-21.7187	9.93693e-80	9.20781e-78	170.948
ENSG00000205683	DPF3	protein_coding	-2.84458	0.286684	-21.7112	1.09371e-79	1.00716e-77	170.862
ENSG00000135678	CPM	protein_coding	-2.92373	3.7149	-21.7002	1.25987e-79	1.15302e-77	170.662
ENSG00000135842	FAM129A	protein_coding	-3.13575	3.41709	-21.688	1.47308e-79	1.33987e-77	170.509
ENSG00000155545	MIER3	protein_coding	-1.93747	5.01688	-21.6777	1.67893e-79	1.51779e-77	170.37
ENSG00000042445	RETSAT	protein_coding	-1.80574	6.79758	-21.6736	1.77152e-79	1.5918e-77	170.331
ENSG00000151623	NR3C2	protein_coding	-3.0982	4.07419	-21.6478	2.4631e-79	2.19987e-77	169.994
ENSG00000047457	CP	protein_coding	-3.68297	0.462498	-21.5638	7.21907e-79	6.40898e-77	168.978
ENSG00000118526	TCF21	protein_coding	-2.57456	1.74071	-21.5565	7.93293e-79	7.00081e-77	168.872
ENSG00000177098	SCN4B	protein_coding	-2.55339	0.63961	-21.5178	1.30103e-78	1.14137e-76	168.398
ENSG00000116833	NR5A2	protein_coding	-2.53932	3.28415	-21.4593	2.74992e-78	2.39826e-76	167.592
ENSG00000141052	MYOCD	protein_coding	-3.17396	1.46903	-21.4354	3.73157e-78	3.23534e-76	167.322
ENSG00000150471	ADGRL3	protein_coding	-3.08901	0.47322	-21.4126	4.99566e-78	4.30614e-76	167.059
ENSG00000144063	MALL	protein_coding	-2.58528	3.1709	-21.4039	5.58093e-78	4.78282e-76	166.888
ENSG00000006704	GTF2IRD1	protein_coding	2.16646	6.03742	21.3918	6.51397e-78	5.55035e-76	166.758
ENSG00000176148	TCP11L1	protein_coding	-1.21813	2.73007	-21.3772	7.85075e-78	6.65116e-76	166.589
ENSG00000171227	TMEM37	protein_coding	-3.08479	3.78314	-21.3745	8.12451e-78	6.84398e-76	166.507
ENSG00000156298	TSPAN7	protein_coding	-3.18133	3.59379	-21.3389	1.2812e-77	1.07317e-75	166.055
ENSG00000078804	TP53INP2	protein_coding	-2.67484	5.29366	-21.3359	1.33114e-77	1.10874e-75	166.017
ENSG00000064655	EYA2	protein_coding	-3.57608	0.827922	-21.3199	1.63271e-77	1.35232e-75	165.863
ENSG00000183134	PTGDR2	protein_coding	-2.84784	0.4041	-21.2702	3.07785e-77	2.53512e-75	165.248
ENSG00000082397	EPB41L3	protein_coding	-3.31897	3.41872	-21.2504	3.96511e-77	3.24789e-75	164.93
ENSG00000176894	PXMP2	protein_coding	-1.59366	3.8926	-21.2014	7.4041e-77	6.03149e-75	164.305
ENSG00000101938	CHRDL1	protein_coding	-4.51324	1.51048	-21.1522	1.38651e-76	1.1233e-74	163.703
ENSG00000130826	DKC1	protein_coding	1.47337	7.14638	21.1369	1.68621e-76	1.35868e-74	163.472
ENSG00000140323	DISP2	protein_coding	-2.43398	2.01661	-21.1328	1.77688e-76	1.424e-74	163.473
ENSG00000107562	CXCL12	protein_coding	-3.03155	4.16971	-21.1239	1.9901e-76	1.5863e-74	163.317
ENSG00000149218	ENDOD1	protein_coding	-1.72499	5.64008	-21.0966	2.81958e-76	2.23546e-74	162.965
ENSG00000119950	MXI1	protein_coding	-1.64986	5.32449	-21.0815	3.41809e-76	2.69556e-74	162.771
ENSG00000170153	RNF150	protein_coding	-3.32211	0.857434	-20.9978	9.91628e-76	7.77877e-74	161.775
ENSG00000114166	KAT2B	protein_coding	-1.95107	3.29192	-20.9708	1.39836e-75	1.09116e-73	161.383
ENSG00000166510	CCDC68	protein_coding	-2.46787	3.24106	-20.9602	1.60118e-75	1.24288e-73	161.245
ENSG00000152217	SETBP1	protein_coding	-2.39813	1.9304	-20.9426	2.00367e-75	1.54721e-73	161.061
ENSG00000129474	AJUBA	protein_coding	2.92873	4.33898	20.8736	4.81977e-75	3.70248e-73	160.192
ENSG00000157823	AP3S2	protein_coding	-1.17566	4.57567	-20.8727	4.87311e-75	3.72416e-73	160.122
ENSG00000076258	FMO4	protein_coding	-1.7868	1.60515	-20.871	4.98067e-75	3.78684e-73	160.181
ENSG00000152137	HSPB8	protein_coding	-3.33181	2.47404	-20.8669	5.24414e-75	3.96681e-73	160.071
ENSG00000103257	SLC7A5	protein_coding	3.01047	7.25235	20.8363	7.73836e-75	5.8238e-73	159.682
ENSG00000179674	ARL14	protein_coding	-2.567	2.79803	-20.8152	1.01271e-74	7.58306e-73	159.414
ENSG00000104267	CA2	protein_coding	-5.69685	4.9807	-20.8059	1.13966e-74	8.49072e-73	159.319
ENSG00000075073	TACR2	protein_coding	-3.53936	0.937261	-20.7989	1.24532e-74	9.23158e-73	159.247
ENSG00000108405	P2RX1	protein_coding	-2.60542	0.700806	-20.762	1.99044e-74	1.46817e-72	158.806
ENSG00000178031	ADAMTSL1	protein_coding	-2.48609	1.61417	-20.7511	2.28604e-74	1.67786e-72	158.645
ENSG00000157184	CPT2	protein_coding	-1.41305	5.06302	-20.7295	3.00798e-74	2.19686e-72	158.304
ENSG00000127951	FGL2	protein_coding	-3.20624	3.84383	-20.6821	5.48622e-74	3.98719e-72	157.715
ENSG00000125485	DDX31	protein_coding	1.1504	4.38715	20.586	1.85681e-73	1.34288e-71	156.568
ENSG00000135220	UGT2A3	protein_coding	-5.0784	2.04289	-20.5682	2.32573e-73	1.67385e-71	156.296
ENSG00000077943	ITGA8	protein_coding	-2.10309	1.93256	-20.5498	2.94007e-73	2.10577e-71	156.099
ENSG00000095303	PTGS1	protein_coding	-2.73926	3.87622	-20.539	3.37047e-73	2.40243e-71	155.902
ENSG00000124772	CPNE5	protein_coding	-2.16205	2.31662	-20.5238	4.08484e-73	2.88474e-71	155.755
ENSG00000154330	PGM5	protein_coding	-3.78604	2.80448	-20.5238	4.08603e-73	2.88474e-71	155.723
ENSG00000022267	FHL1	protein_coding	-3.43276	4.28366	-20.4985	5.62615e-73	3.95324e-71	155.397
ENSG00000138744	NAAA	protein_coding	-2.07541	4.90577	-20.4714	7.92923e-73	5.54522e-71	155.044
ENSG00000113303	BTNL8	protein_coding	-3.95422	2.50589	-20.4012	1.92971e-72	1.34318e-70	154.179
ENSG00000187193	MT1X	protein_coding	-2.51933	3.95325	-20.3081	6.25672e-72	4.33468e-70	152.989
ENSG00000163191	S100A11	protein_coding	1.89148	8.56273	20.2987	7.04645e-72	4.8591e-70	152.864
ENSG00000175792	RUVBL1	protein_coding	1.36498	6.09692	20.2893	7.93605e-72	5.44722e-70	152.757
ENSG00000151150	ANK3	protein_coding	-1.73816	4.35729	-20.2539	1.24171e-71	8.48367e-70	152.301
ENSG00000057704	TMCC3	protein_coding	-2.44401	4.40763	-20.2415	1.45238e-71	9.87752e-70	152.147
ENSG00000156050	FAM161B	protein_coding	-1.47459	1.65012	-20.2231	1.83257e-71	1.24063e-69	152.01
ENSG00000134028	ADAMDEC1	protein_coding	-4.12124	4.17889	-20.2058	2.27865e-71	1.5356e-69	151.714
ENSG00000073737	DHRS9	protein_coding	-4.69959	2.76619	-20.1684	3.65458e-71	2.45171e-69	151.247
ENSG00000169291	SHE	protein_coding	-2.10516	1.38788	-20.1563	4.25801e-71	2.84366e-69	151.164
ENSG00000059915	PSD	protein_coding	-2.83851	2.03219	-20.1377	5.38149e-71	3.57784e-69	150.882
ENSG00000179163	FUCA1	protein_coding	-1.77849	6.36764	-20.1238	6.40897e-71	4.24193e-69	150.675
ENSG00000178537	SLC25A20	protein_coding	-1.55366	4.382	-20.0691	1.27772e-70	8.41933e-69	149.977
ENSG00000119686	FLVCR2	protein_coding	-2.07972	2.3106	-20.044	1.75389e-70	1.15058e-68	149.715
ENSG00000004776	HSPB6	protein_coding	-3.9027	2.1152	-20.0142	2.55222e-70	1.65961e-68	149.315
ENSG00000117592	PRDX6	protein_coding	-1.40076	7.55259	-19.9998	3.06086e-70	1.98167e-68	149.13
ENSG00000164342	TLR3	protein_coding	-2.22187	3.02568	-19.9419	6.33692e-70	4.06715e-68	148.402
ENSG00000100307	CBX7	protein_coding	-1.7973	4.12611	-19.9295	7.41017e-70	4.73548e-68	148.227
ENSG00000165406	2018-03-08	protein_coding	-1.37959	4.96766	-19.9044	1.01617e-69	6.46598e-68	147.906
ENSG00000171100	MTM1	protein_coding	-1.41982	4.33607	-19.8602	1.77065e-69	1.12186e-67	147.357
ENSG00000111863	ADTRP	protein_coding	-4.16365	2.84408	-19.8412	2.24986e-69	1.41942e-67	147.136
ENSG00000184347	SLIT3	protein_coding	-2.87115	3.2624	-19.834	2.4609e-69	1.54599e-67	147.039
ENSG00000090659	CD209	protein_coding	-2.85302	2.08389	-19.8156	3.1034e-69	1.94139e-67	146.84
ENSG00000117682	DHDDS	protein_coding	-1.22365	5.2213	-19.7774	5.01567e-69	3.1114e-67	146.313
ENSG00000102886	GDPD3	protein_coding	-2.35114	3.02589	-19.7672	5.69607e-69	3.51875e-67	146.212
ENSG00000088280	ASAP3	protein_coding	-1.99305	3.48124	-19.7455	7.48244e-69	4.6031e-67	145.932
ENSG00000198523	PLN	protein_coding	-3.63552	1.73351	-19.7416	7.85215e-69	4.81058e-67	145.909
ENSG00000145936	KCNMB1	protein_coding	-3.101	1.87374	-19.7401	8.00195e-69	4.88218e-67	145.896
ENSG00000122694	GLIPR2	protein_coding	-2.17347	4.07237	-19.7305	9.029e-69	5.48623e-67	145.734
ENSG00000187097	ENTPD5	protein_coding	-2.65984	5.72361	-19.6811	1.67754e-68	1.01103e-66	145.129
ENSG00000146122	DAAM2	protein_coding	-2.09813	2.77213	-19.6649	2.05529e-68	1.23367e-66	144.945
ENSG00000111641	NOP2	protein_coding	1.44713	5.99384	19.66	2.1866e-68	1.3072e-66	144.866
ENSG00000005249	PRKAR2B	protein_coding	-2.5159	2.31856	-19.653	2.38692e-68	1.42123e-66	144.804
ENSG00000156113	KCNMA1	protein_coding	-3.53565	2.98628	-19.6498	2.48397e-68	1.47309e-66	144.738
ENSG00000125648	SLC25A23	protein_coding	-1.76419	6.1328	-19.6259	3.35064e-68	1.97915e-66	144.431
ENSG00000171951	SCG2	protein_coding	-3.01833	1.03597	-19.5982	4.74395e-68	2.77999e-66	144.159
ENSG00000112964	GHR	protein_coding	-2.90345	0.933245	-19.5502	8.64709e-68	5.02752e-66	143.571
ENSG00000171724	VAT1L	protein_coding	-2.38112	0.862169	-19.547	9.00003e-68	5.21228e-66	143.55
ENSG00000153902	LGI4	protein_coding	-2.54053	1.59197	-19.527	1.15669e-67	6.67281e-66	143.265
ENSG00000182253	SYNM	protein_coding	-4.18466	3.36887	-19.5214	1.24004e-67	7.12591e-66	143.138
ENSG00000137936	BCAR3	protein_coding	-1.50276	4.14309	-19.4741	2.24248e-67	1.28367e-65	142.533
ENSG00000167767	KRT80	protein_coding	6.65874	4.57034	19.4349	3.65761e-67	2.08568e-65	141.943
ENSG00000145384	FABP2	protein_coding	-4.17367	1.78024	-19.4247	4.15792e-67	2.36189e-65	141.948
ENSG00000165457	FOLR2	protein_coding	-2.904	2.02107	-19.4172	4.56299e-67	2.5821e-65	141.868
ENSG00000138944	KIAA1644	protein_coding	-3.09542	0.576365	-19.4105	4.9625e-67	2.79749e-65	141.839
ENSG00000109339	MAPK10	protein_coding	-2.3751	0.394351	-19.3876	6.60497e-67	3.70929e-65	141.574
ENSG00000167676	PLIN4	protein_coding	-4.18857	0.79356	-19.3288	1.37601e-66	7.69836e-65	140.78
ENSG00000108773	KAT2A	protein_coding	1.55806	6.39131	19.3254	1.43562e-66	8.00169e-65	140.684
ENSG00000178462	TUBAL3	protein_coding	-3.02396	2.18512	-19.316	1.61522e-66	8.969e-65	140.599
ENSG00000166311	SMPD1	protein_coding	-1.84137	4.76855	-19.299	1.99683e-66	1.10467e-64	140.347
ENSG00000163412	EIF4E3	protein_coding	-2.11822	4.19799	-19.2982	2.0163e-66	1.11129e-64	140.341
ENSG00000069974	RAB27A	protein_coding	-1.76435	4.56306	-19.2932	2.14428e-66	1.17745e-64	140.276
ENSG00000102003	SYP	protein_coding	-2.14839	1.3292	-19.291	2.2051e-66	1.20638e-64	140.356
ENSG00000112578	BYSL	protein_coding	1.52572	4.99745	19.289	2.26122e-66	1.23253e-64	140.301
ENSG00000185432	METTL7A	protein_coding	-2.76394	5.2875	-19.2873	2.30894e-66	1.25393e-64	140.215
ENSG00000180155	LYNX1	protein_coding	-2.73032	0.957282	-19.2647	3.06215e-66	1.65691e-64	140.024
ENSG00000088325	TPX2	protein_coding	1.90127	6.8489	19.2643	3.07653e-66	1.65864e-64	139.921
ENSG00000158828	PINK1	protein_coding	-1.58641	4.48731	-19.2613	3.19438e-66	1.71594e-64	139.88
ENSG00000197905	TEAD4	protein_coding	2.2679	4.69025	19.2311	4.65056e-66	2.48019e-64	139.629
ENSG00000152642	GPD1L	protein_coding	-1.49441	5.76286	-19.2185	5.44533e-66	2.89364e-64	139.348
ENSG00000120708	TGFBI	protein_coding	2.97663	9.37187	19.1745	9.41424e-66	4.98484e-64	138.8
ENSG00000168280	KIF5C	protein_coding	-2.54093	0.235441	-19.1734	9.53888e-66	5.03286e-64	138.918
ENSG00000105989	WNT2	protein_coding	5.57657	2.41324	19.13	1.63818e-65	8.61262e-64	138.165
ENSG00000248144	ADH1C	protein_coding	-5.53318	3.39396	-19.0831	2.93337e-65	1.53675e-63	137.705
ENSG00000235863	B3GALT4	protein_coding	-1.62645	3.35787	-19.0817	2.98623e-65	1.55894e-63	137.678
ENSG00000107937	GTPBP4	protein_coding	1.09003	6.08248	19.0738	3.2932e-65	1.71316e-63	137.558
ENSG00000135709	KIAA0513	protein_coding	-2.15406	3.73324	-19.0698	3.46226e-65	1.79481e-63	137.512
ENSG00000115993	TRAK2	protein_coding	-1.13758	5.52424	-19.0656	3.64845e-65	1.88474e-63	137.448
ENSG00000167779	IGFBP6	protein_coding	-2.37619	2.86664	-19.037	5.2047e-65	2.67933e-63	137.126
ENSG00000183010	PYCR1	protein_coding	1.83234	6.8174	19.027	5.89429e-65	3.02383e-63	136.976
ENSG00000125630	POLR1B	protein_coding	1.18263	5.33908	19.0048	7.76084e-65	3.96766e-63	136.737
ENSG00000162407	PLPP3	protein_coding	-1.57376	4.94458	-18.991	9.21678e-65	4.69581e-63	136.525
ENSG00000162391	FAM151A	protein_coding	-2.00065	0.300859	-18.9853	9.88645e-65	5.01974e-63	136.591
ENSG00000176438	SYNE3	protein_coding	-1.87543	2.32725	-18.9834	1.01283e-64	5.12501e-63	136.502
ENSG00000165410	CFL2	protein_coding	-2.21319	3.21966	-18.98	1.05564e-64	5.32344e-63	136.411
ENSG00000158201	ABHD3	protein_coding	-1.95533	4.94994	-18.965	1.27286e-64	6.3971e-63	136.205
ENSG00000204614	TRIM40	protein_coding	-3.02459	0.397977	-18.963	1.30435e-64	6.53321e-63	136.304
ENSG00000130518	KIAA1683	protein_coding	-2.3533	0.64891	-18.9526	1.48475e-64	7.41174e-63	136.184
ENSG00000198771	RCSD1	protein_coding	-1.97398	2.74714	-18.9461	1.60875e-64	8.00378e-63	136.015
ENSG00000174992	ZG16	protein_coding	-7.92198	3.01845	-18.9416	1.70143e-64	8.43656e-63	135.986
ENSG00000124571	XPO5	protein_coding	1.24533	6.21303	18.9193	2.24226e-64	1.10813e-62	135.646
ENSG00000125398	SOX9	protein_coding	1.88094	7.71629	18.9063	2.63492e-64	1.29785e-62	135.474
ENSG00000076555	ACACB	protein_coding	-1.91624	4.16871	-18.8677	4.25189e-64	2.08737e-62	135.006
ENSG00000048052	HDAC9	protein_coding	-2.34807	1.64351	-18.8648	4.40934e-64	2.15752e-62	135.053
ENSG00000070882	OSBPL3	protein_coding	1.76663	5.18399	18.8629	4.51136e-64	2.20018e-62	135.024
ENSG00000108924	HLF	protein_coding	-2.39431	0.868634	-18.8588	4.74535e-64	2.30671e-62	135.017
ENSG00000214814	FER1L6	protein_coding	-4.22339	0.63598	-18.8335	6.4944e-64	3.1466e-62	134.653
ENSG00000047346	FAM214A	protein_coding	-1.36431	3.8858	-18.8246	7.25188e-64	3.50216e-62	134.484
ENSG00000106034	CPED1	protein_coding	-2.46783	2.6782	-18.8192	7.75527e-64	3.73311e-62	134.437
ENSG00000122971	ACADS	protein_coding	-2.21171	5.66063	-18.8155	8.11255e-64	3.89245e-62	134.367
ENSG00000175600	SUGCT	protein_coding	-2.24911	1.11545	-18.7955	1.03948e-63	4.97138e-62	134.234
ENSG00000100079	LGALS2	protein_coding	-3.24092	2.09951	-18.7942	1.05609e-63	5.03459e-62	134.137
ENSG00000197614	MFAP5	protein_coding	-3.52357	1.89219	-18.7622	1.56979e-63	7.45951e-62	133.742
ENSG00000153790	C7orf31	protein_coding	-1.77928	2.15932	-18.7069	3.1081e-63	1.46288e-61	133.104
ENSG00000171916	LGALS9C	protein_coding	-3.56701	0.735592	-18.696	3.55538e-63	1.6681e-61	132.975
ENSG00000172159	FRMD3	protein_coding	-2.49113	2.32714	-18.6931	3.6878e-63	1.72477e-61	132.898
ENSG00000136271	DDX56	protein_coding	1.08481	6.53206	18.671	4.84291e-63	2.25789e-61	132.575
ENSG00000165806	CASP7	protein_coding	-1.65323	6.00664	-18.6638	5.2976e-63	2.46214e-61	132.494
ENSG00000010319	SEMA3G	protein_coding	-2.16598	2.12914	-18.6566	5.78529e-63	2.6804e-61	132.469
ENSG00000101224	CDC25B	protein_coding	2.16241	7.10797	18.6447	6.70634e-63	3.09745e-61	132.257
ENSG00000118407	FILIP1	protein_coding	-2.39826	0.903314	-18.5941	1.25102e-62	5.76014e-61	131.757
ENSG00000149596	JPH2	protein_coding	-2.93916	1.63446	-18.5875	1.35676e-62	6.22765e-61	131.617
ENSG00000179144	GIMAP7	protein_coding	-1.92649	2.02946	-18.5848	1.40282e-62	6.41922e-61	131.604
ENSG00000278535	DHRS11	protein_coding	-2.40959	5.17964	-18.5681	1.7249e-62	7.86871e-61	131.317
ENSG00000196502	SULT1A1	protein_coding	-2.28817	4.07849	-18.5631	1.83353e-62	8.3386e-61	131.255
ENSG00000158467	AHCYL2	protein_coding	-2.87459	6.23528	-18.5598	1.90964e-62	8.64527e-61	131.24
ENSG00000109458	GAB1	protein_coding	-1.28638	4.54906	-18.5597	1.91262e-62	8.64527e-61	131.209
ENSG00000168016	TRANK1	protein_coding	-2.06834	4.83717	-18.5433	2.33952e-62	1.05428e-60	131.009
ENSG00000137265	IRF4	protein_coding	-2.94729	1.55955	-18.5416	2.38942e-62	1.0735e-60	131.06
ENSG00000071539	TRIP13	protein_coding	2.23982	4.58677	18.5294	2.77929e-62	1.24489e-60	130.978
ENSG00000146731	CCT6A	protein_coding	1.12995	8.08358	18.5169	3.24118e-62	1.4474e-60	130.683
ENSG00000164850	GPER1	protein_coding	-2.69764	0.943295	-18.4906	4.47783e-62	1.99364e-60	130.479
ENSG00000131389	SLC6A6	protein_coding	2.792	6.51596	18.4499	7.39281e-62	3.28161e-60	129.919
ENSG00000114698	PLSCR4	protein_coding	-1.76527	3.74938	-18.4425	8.09962e-62	3.58462e-60	129.781
ENSG00000141574	SECTM1	protein_coding	-3.21678	4.181	-18.4246	1.00874e-61	4.45105e-60	129.561
ENSG00000074755	ZZEF1	protein_coding	-1.71329	5.99296	-18.4224	1.03617e-61	4.55851e-60	129.531
ENSG00000109814	UGDH	protein_coding	-1.85016	6.07573	-18.3934	1.48014e-61	6.49247e-60	129.179
ENSG00000096384	HSP90AB1	protein_coding	1.08137	10.4927	18.3928	1.49218e-61	6.52596e-60	129.207
ENSG00000164176	EDIL3	protein_coding	-2.4221	4.23009	-18.3891	1.56166e-61	6.80974e-60	129.119
ENSG00000112425	EPM2A	protein_coding	-1.36047	1.82399	-18.3789	1.7695e-61	7.69344e-60	129.119
ENSG00000213203	GIMAP1	protein_coding	-1.87547	1.46455	-18.3751	1.85486e-61	8.04097e-60	129.071
ENSG00000107815	TWNK	protein_coding	1.51429	4.82309	18.3707	1.9583e-61	8.46464e-60	128.987
ENSG00000160307	S100B	protein_coding	-2.497	1.01874	-18.352	2.4612e-61	1.06075e-59	128.786
ENSG00000171791	BCL2	protein_coding	-2.00678	2.88693	-18.3336	3.08605e-61	1.32619e-59	128.474
ENSG00000177576	C18orf32	protein_coding	-1.05565	2.40337	-18.3159	3.83425e-61	1.64297e-59	128.333
ENSG00000137269	LRRC1	protein_coding	-1.12692	5.33814	-18.3144	3.90843e-61	1.66992e-59	128.197
ENSG00000113580	NR3C1	protein_coding	-2.18457	3.48414	-18.3116	4.0444e-61	1.72306e-59	128.181
ENSG00000163431	LMOD1	protein_coding	-3.63883	3.85126	-18.3051	4.37981e-61	1.85529e-59	128.103
ENSG00000181856	SLC2A4	protein_coding	-2.28975	1.6101	-18.2897	5.28844e-61	2.2338e-59	127.998
ENSG00000167641	PPP1R14A	protein_coding	-2.37469	2.28829	-18.2723	6.54865e-61	2.75825e-59	127.744
ENSG00000181061	HIGD1A	protein_coding	-1.87925	5.76758	-18.2642	7.23256e-61	3.03768e-59	127.594
ENSG00000006747	SCIN	protein_coding	-3.0408	3.42581	-18.2421	9.48679e-61	3.9732e-59	127.33
ENSG00000160445	ZER1	protein_coding	-1.19451	5.7911	-18.241	9.61748e-61	4.01658e-59	127.302
ENSG00000141570	CBX8	protein_coding	1.67806	3.85816	18.2387	9.88776e-61	4.11787e-59	127.431
ENSG00000160408	ST6GALNAC6	protein_coding	-2.72847	5.11923	-18.2245	1.17667e-60	4.88662e-59	127.113
ENSG00000109265	KIAA1211	protein_coding	-2.3183	3.22429	-18.2037	1.51725e-60	6.28343e-59	126.869
ENSG00000065600	TMEM206	protein_coding	1.54091	3.35929	18.1937	1.7162e-60	7.08757e-59	126.887
ENSG00000127241	MASP1	protein_coding	-3.74304	0.550265	-18.1867	1.87046e-60	7.70318e-59	126.737
ENSG00000133808	MICALCL	protein_coding	-1.68788	1.47163	-18.181	2.0054e-60	8.23601e-59	126.708
ENSG00000100014	SPECC1L	protein_coding	-1.00102	4.70069	-18.1667	2.38743e-60	9.77792e-59	126.398
ENSG00000164120	HPGD	protein_coding	-3.4571	4.44245	-18.1543	2.77882e-60	1.13495e-58	126.261
ENSG00000253313	C1orf210	protein_coding	-1.61234	4.5263	-18.1499	2.93121e-60	1.19391e-58	126.193
ENSG00000167323	STIM1	protein_coding	-1.07824	5.74657	-18.1376	3.41135e-60	1.38566e-58	126.039
ENSG00000163347	CLDN1	protein_coding	4.69068	5.98824	18.1334	3.58779e-60	1.45335e-58	126.154
ENSG00000157193	LRP8	protein_coding	2.94292	4.1964	18.1144	4.5259e-60	1.8234e-58	125.922
ENSG00000114993	RTKN	protein_coding	1.23739	6.23604	18.1032	5.19409e-60	2.08693e-58	125.628
ENSG00000162458	FBLIM1	protein_coding	-1.27218	6.44918	-18.1019	5.27468e-60	2.11358e-58	125.614
ENSG00000052749	RRP12	protein_coding	1.42646	5.8603	18.0952	5.72607e-60	2.28827e-58	125.551
ENSG00000108187	PBLD	protein_coding	-2.33709	4.16347	-18.0937	5.82874e-60	2.32304e-58	125.512
ENSG00000088256	GNA11	protein_coding	-1.61833	7.01203	-18.0817	6.75205e-60	2.68381e-58	125.384
ENSG00000011198	ABHD5	protein_coding	-1.11335	3.65258	-18.0702	7.77102e-60	3.08057e-58	125.253
ENSG00000137273	FOXF2	protein_coding	-2.3142	2.3241	-18.044	1.06966e-59	4.229e-58	124.962
ENSG00000060140	STYK1	protein_coding	-1.9249	3.11144	-18.0437	1.07448e-59	4.23678e-58	124.93
ENSG00000078114	NEBL	protein_coding	2.20892	6.29708	18.0345	1.2019e-59	4.72663e-58	124.826
ENSG00000001460	STPG1	protein_coding	-1.10638	3.25903	-18.0335	1.21612e-59	4.76991e-58	124.828
ENSG00000172349	IL16	protein_coding	-2.10849	2.69959	-18.033	1.22469e-59	4.79085e-58	124.813
ENSG00000227051	C14orf132	protein_coding	-2.35783	1.96274	-18.0284	1.29409e-59	5.04899e-58	124.788
ENSG00000106105	GARS	protein_coding	1.2051	7.33891	17.9984	1.86738e-59	7.26662e-58	124.341
ENSG00000198074	AKR1B10	protein_coding	-4.21377	3.02537	-17.9882	2.11448e-59	8.20661e-58	124.246
ENSG00000138735	PDE5A	protein_coding	-2.08601	4.10416	-17.9836	2.23636e-59	8.65699e-58	124.172
ENSG00000091157	WDR7	protein_coding	-1.22775	3.53507	-17.9762	2.44696e-59	9.44756e-58	124.11
ENSG00000197766	CFD	protein_coding	-3.47006	3.83289	-17.9743	2.50499e-59	9.6465e-58	124.066
ENSG00000135702	CHST5	protein_coding	-3.78806	0.860597	-17.9689	2.67533e-59	1.02758e-57	124.071
ENSG00000101255	TRIB3	protein_coding	3.67765	5.92663	17.9599	2.9851e-59	1.1436e-57	124.033
ENSG00000100266	PACSIN2	protein_coding	-1.14313	6.5648	-17.9324	4.1739e-59	1.5908e-57	123.553
ENSG00000099194	SCD	protein_coding	2.52316	8.6056	17.9319	4.20058e-59	1.59687e-57	123.535
ENSG00000182175	RGMA	protein_coding	-2.83365	2.29233	-17.8918	6.85e-59	2.59077e-57	123.096
ENSG00000170703	TTLL6	protein_coding	-2.65262	0.651582	-17.8871	7.25235e-59	2.73596e-57	123.14
ENSG00000025772	TOMM34	protein_coding	1.74003	6.40398	17.886	7.34418e-59	2.76358e-57	122.997
ENSG00000163900	TMEM41A	protein_coding	1.08015	5.29708	17.8795	7.95111e-59	2.98438e-57	122.943
ENSG00000160191	PDE9A	protein_coding	-2.84818	4.17486	-17.8763	8.26876e-59	3.09577e-57	122.871
ENSG00000054277	OPN3	protein_coding	-1.52814	2.73857	-17.8737	8.52949e-59	3.18534e-57	122.901
ENSG00000170962	PDGFD	protein_coding	-1.90851	2.18098	-17.8735	8.55867e-59	3.18821e-57	122.914
ENSG00000118515	SGK1	protein_coding	-2.4418	5.12736	-17.8703	8.8936e-59	3.30467e-57	122.799
ENSG00000181541	MAB21L2	protein_coding	-3.2107	2.42451	-17.8686	9.0789e-59	3.36509e-57	122.804
ENSG00000116473	RAP1A	protein_coding	-1.27372	5.82672	-17.8525	1.10462e-58	4.08407e-57	122.575
ENSG00000091127	PUS7	protein_coding	1.65603	4.90032	17.8495	1.14571e-58	4.22543e-57	122.643
ENSG00000130449	ZSWIM6	protein_coding	-1.10823	4.08121	-17.8388	1.30532e-58	4.80215e-57	122.423
ENSG00000124207	CSE1L	protein_coding	1.50063	7.37702	17.8208	1.62455e-58	5.96178e-57	122.185
ENSG00000102409	BEX4	protein_coding	-2.2562	2.48642	-17.8087	1.88158e-58	6.88798e-57	122.095
ENSG00000112276	BVES	protein_coding	-2.48067	0.517472	-17.7966	2.17857e-58	7.95555e-57	122.055
ENSG00000183111	ARHGEF37	protein_coding	-1.69458	3.48167	-17.7826	2.58339e-58	9.41064e-57	121.751
ENSG00000184113	CLDN5	protein_coding	-2.36611	2.69107	-17.7785	2.71474e-58	9.84706e-57	121.721
ENSG00000154274	C4orf19	protein_coding	-1.77343	3.99538	-17.7785	2.71647e-58	9.84706e-57	121.686
ENSG00000158473	CD1D	protein_coding	-1.94217	1.14772	-17.7764	2.78482e-58	1.00702e-56	121.807
ENSG00000163683	SMIM14	protein_coding	-1.97341	5.91277	-17.7447	4.09507e-58	1.47722e-56	121.28
ENSG00000173267	SNCG	protein_coding	-2.33036	0.622057	-17.7293	4.93768e-58	1.77685e-56	121.244
ENSG00000176273	SLC35G1	protein_coding	-1.36305	3.30158	-17.727	5.07531e-58	1.82195e-56	121.097
ENSG00000073417	PDE8A	protein_coding	-1.14171	5.23091	-17.7193	5.57066e-58	1.99494e-56	120.959
ENSG00000115295	CLIP4	protein_coding	-2.38202	1.39888	-17.7095	6.27842e-58	2.24298e-56	120.955
ENSG00000175063	UBE2C	protein_coding	2.09517	6.2388	17.7084	6.35763e-58	2.26582e-56	120.87
ENSG00000101187	SLCO4A1	protein_coding	3.31798	5.83459	17.6829	8.66513e-58	3.0808e-56	120.67
ENSG00000105976	MET	protein_coding	1.69846	7.12186	17.6733	9.73175e-58	3.45174e-56	120.404
ENSG00000149090	PAMR1	protein_coding	-1.84377	2.19349	-17.6676	1.04352e-57	3.6924e-56	120.429
ENSG00000100321	SYNGR1	protein_coding	-2.45954	1.16566	-17.6631	1.10209e-57	3.89039e-56	120.41
ENSG00000103888	CEMIP	protein_coding	4.91595	6.42872	17.6617	1.12028e-57	3.94521e-56	120.444
ENSG00000166821	PEX11A	protein_coding	-1.25505	3.64263	-17.6583	1.16808e-57	4.10379e-56	120.253
ENSG00000101189	MRGBP	protein_coding	1.58144	5.27211	17.6456	1.36128e-57	4.77125e-56	120.146
ENSG00000220205	VAMP2	protein_coding	-1.3764	4.96801	-17.6346	1.55505e-57	5.43753e-56	119.938
ENSG00000196950	SLC39A10	protein_coding	1.77772	5.07757	17.6302	1.64152e-57	5.72641e-56	119.987
ENSG00000164236	ANKRD33B	protein_coding	-2.29297	0.201966	-17.6181	1.89995e-57	6.61235e-56	119.917
ENSG00000110092	CCND1	protein_coding	1.57312	7.6602	17.5999	2.3683e-57	8.22305e-56	119.515
ENSG00000151090	THRB	protein_coding	-2.95396	2.27007	-17.5954	2.50212e-57	8.66738e-56	119.508
ENSG00000157111	TMEM171	protein_coding	-2.54783	3.68552	-17.5877	2.74701e-57	9.49351e-56	119.383
ENSG00000162817	C1orf115	protein_coding	-2.39686	4.67866	-17.571	3.35999e-57	1.15581e-55	119.176
ENSG00000006327	TNFRSF12A	protein_coding	2.52465	5.53565	17.5629	3.70591e-57	1.27185e-55	119.196
ENSG00000211445	GPX3	protein_coding	-2.74606	4.49392	-17.5375	5.03878e-57	1.72529e-55	118.775
ENSG00000171174	RBKS	protein_coding	-1.26679	2.13916	-17.5344	5.23054e-57	1.78682e-55	118.862
ENSG00000105369	CD79A	protein_coding	-3.26076	2.19975	-17.5335	5.2889e-57	1.8026e-55	118.761
ENSG00000154889	MPPE1	protein_coding	-1.11658	3.52026	-17.5323	5.36772e-57	1.82527e-55	118.746
ENSG00000135763	URB2	protein_coding	1.25363	4.61761	17.5245	5.89538e-57	2.00011e-55	118.716
ENSG00000136826	KLF4	protein_coding	-2.71705	6.10814	-17.5239	5.94008e-57	2.01068e-55	118.632
ENSG00000181826	RELL1	protein_coding	-1.84571	1.68612	-17.5118	6.87234e-57	2.32094e-55	118.591
ENSG00000182636	NDN	protein_coding	-2.05225	2.9344	-17.5042	7.52994e-57	2.53725e-55	118.406
ENSG00000197943	PLCG2	protein_coding	-2.07106	3.06258	-17.497	8.21557e-57	2.762e-55	118.313
ENSG00000205795	CYS1	protein_coding	-2.40594	0.755581	-17.4799	1.0099e-56	3.38752e-55	118.23
ENSG00000151320	AKAP6	protein_coding	-2.06481	1.11912	-17.4785	1.02815e-56	3.44093e-55	118.206
ENSG00000106344	RBM28	protein_coding	1.09539	5.20726	17.4727	1.10195e-56	3.67963e-55	118.036
ENSG00000140450	ARRDC4	protein_coding	-1.82822	4.66145	-17.4686	1.15876e-56	3.86064e-55	117.939
ENSG00000171115	GIMAP8	protein_coding	-1.7859	2.42618	-17.463	1.2393e-56	4.11969e-55	117.948
ENSG00000197380	DACT3	protein_coding	-2.34951	1.63968	-17.4452	1.53531e-56	5.09229e-55	117.759
ENSG00000170482	SLC23A1	protein_coding	-2.59594	0.649044	-17.445	1.54016e-56	5.09695e-55	117.812
ENSG00000124491	F13A1	protein_coding	-3.33901	2.97549	-17.4376	1.68257e-56	5.55585e-55	117.588
ENSG00000127995	CASD1	protein_coding	-1.42051	4.17681	-17.4214	2.04559e-56	6.7246e-55	117.378
ENSG00000131781	FMO5	protein_coding	-2.26099	3.83107	-17.4193	2.0988e-56	6.88424e-55	117.354
ENSG00000259330	INAFM2	protein_coding	-1.3902	2.31832	-17.4134	2.25273e-56	7.36055e-55	117.38
ENSG00000135828	RNASEL	protein_coding	-1.31519	3.5689	-17.4134	2.25394e-56	7.36055e-55	117.305
ENSG00000196196	HRCT1	protein_coding	-2.6327	2.3115	-17.4124	2.28243e-56	7.43719e-55	117.314
ENSG00000125144	MT1G	protein_coding	-3.92093	4.40293	-17.4096	2.35835e-56	7.66775e-55	117.252
ENSG00000081189	MEF2C	protein_coding	-1.85841	3.19654	-17.3867	3.11045e-56	1.00689e-54	116.984
ENSG00000137726	FXYD6	protein_coding	-2.48739	2.90296	-17.3743	3.61043e-56	1.16619e-54	116.834
ENSG00000135372	NAT10	protein_coding	1.10319	6.50177	17.3683	3.87925e-56	1.2503e-54	116.732
ENSG00000037897	METTL1	protein_coding	1.38615	4.44348	17.3613	4.22278e-56	1.35807e-54	116.779
ENSG00000130558	OLFM1	protein_coding	-2.31862	1.80761	-17.3591	4.33438e-56	1.38794e-54	116.719
ENSG00000126947	ARMCX1	protein_coding	-1.99811	1.66647	-17.3518	4.73629e-56	1.51337e-54	116.654
ENSG00000112175	BMP5	protein_coding	-3.56134	0.127524	-17.3318	6.02633e-56	1.91731e-54	116.438
ENSG00000136732	GYPC	protein_coding	-1.96074	2.85989	-17.3277	6.32414e-56	2.00774e-54	116.294
ENSG00000100302	RASD2	protein_coding	-2.43261	2.75094	-17.3198	6.9618e-56	2.20546e-54	116.189
ENSG00000111727	HCFC2	protein_coding	-1.27166	2.83967	-17.2899	9.97614e-56	3.15365e-54	115.868
ENSG00000155850	SLC26A2	protein_coding	-4.70549	6.04768	-17.2819	1.09731e-55	3.46144e-54	115.765
ENSG00000090447	TFAP4	protein_coding	1.44121	4.79477	17.2753	1.18869e-55	3.74171e-54	115.724
ENSG00000116176	TPSG1	protein_coding	-3.49543	1.40034	-17.2554	1.50895e-55	4.73976e-54	115.453
ENSG00000172403	SYNPO2	protein_coding	-3.9103	4.38975	-17.2531	1.55183e-55	4.86415e-54	115.378
ENSG00000007312	CD79B	protein_coding	-2.42474	1.04922	-17.2494	1.62182e-55	5.0728e-54	115.454
ENSG00000124766	SOX4	protein_coding	1.64616	7.11076	17.2255	2.16108e-55	6.74531e-54	115.019
ENSG00000162104	ADCY9	protein_coding	-1.49815	4.57761	-17.2243	2.19323e-55	6.83127e-54	115.008
ENSG00000066468	FGFR2	protein_coding	-2.84907	3.41063	-17.2034	2.81693e-55	8.75551e-54	114.773
ENSG00000101782	RIOK3	protein_coding	-1.59086	6.07838	-17.1724	4.08739e-55	1.26777e-53	114.395
ENSG00000198961	PJA2	protein_coding	-1.49833	6.00035	-17.1704	4.18813e-55	1.29631e-53	114.368
ENSG00000165821	SALL2	protein_coding	-2.3595	0.557053	-17.1527	5.17672e-55	1.59564e-53	114.327
ENSG00000165661	QSOX2	protein_coding	1.26447	4.96595	17.151	5.28615e-55	1.62598e-53	114.209
ENSG00000163811	WDR43	protein_coding	1.15039	6.08949	17.1396	6.05662e-55	1.85912e-53	114.003
ENSG00000141101	NOB1	protein_coding	1.17549	6.28429	17.138	6.17656e-55	1.89202e-53	113.979
ENSG00000172137	CALB2	protein_coding	-3.48366	0.23635	-17.1351	6.39093e-55	1.95365e-53	114.083
ENSG00000167705	RILP	protein_coding	-1.61771	3.42057	-17.1133	8.30002e-55	2.52682e-53	113.714
ENSG00000244734	HBB	protein_coding	-3.26497	3.09913	-17.1133	8.29966e-55	2.52682e-53	113.701
ENSG00000168903	BTNL3	protein_coding	-3.36491	3.03062	-17.103	9.39371e-55	2.85392e-53	113.579
ENSG00000133687	TMTC1	protein_coding	-2.05632	2.31974	-17.0996	9.77994e-55	2.96518e-53	113.59
ENSG00000175906	ARL4D	protein_coding	-2.0463	1.05801	-17.0861	1.14943e-54	3.47076e-53	113.519
ENSG00000088854	C20orf194	protein_coding	-2.00316	1.99633	-17.0698	1.3981e-54	4.20451e-53	113.26
ENSG00000158158	CNNM4	protein_coding	-1.53097	6.313	-17.0624	1.52578e-54	4.57918e-53	113.085
ENSG00000111110	PPM1H	protein_coding	2.15665	5.29404	17.0598	1.57408e-54	4.71461e-53	113.163
ENSG00000181418	DDN	protein_coding	4.30984	1.03922	17.0525	1.71956e-54	5.13996e-53	113.051
ENSG00000072195	SPEG	protein_coding	-2.94028	1.80199	-17.0436	1.91137e-54	5.67895e-53	112.918
ENSG00000165724	ZMYND19	protein_coding	1.36591	4.74188	17.0403	1.98839e-54	5.89597e-53	112.919
ENSG00000144642	RBMS3	protein_coding	-1.90894	1.39276	-17.0334	2.1584e-54	6.38731e-53	112.877
ENSG00000102265	TIMP1	protein_coding	1.98901	7.9316	17.0077	2.93692e-54	8.67385e-53	112.417
ENSG00000101445	PPP1R16B	protein_coding	-2.07648	2.59441	-17.0037	3.07967e-54	9.07736e-53	112.433
ENSG00000213366	GSTM2	protein_coding	-1.71308	1.74313	-17.0024	3.12777e-54	9.20085e-53	112.497
ENSG00000153162	BMP6	protein_coding	-2.38176	0.483091	-17.0007	3.19048e-54	9.36675e-53	112.523
ENSG00000183856	IQGAP3	protein_coding	1.96696	5.87868	16.9854	3.83196e-54	1.12057e-52	112.217
ENSG00000111802	TDP2	protein_coding	-1.89046	6.47133	-16.9798	4.09846e-54	1.19614e-52	112.11
ENSG00000115507	OTX1	protein_coding	5.18708	0.573224	16.9759	4.29221e-54	1.25022e-52	112.144
ENSG00000166869	CHP2	protein_coding	-5.21697	3.50824	-16.9542	5.56318e-54	1.61409e-52	111.826
ENSG00000196620	UGT2B15	protein_coding	-3.74533	0.744639	-16.9534	5.61662e-54	1.62641e-52	111.876
ENSG00000166825	ANPEP	protein_coding	-4.63763	5.39679	-16.9516	5.73459e-54	1.65733e-52	111.81
ENSG00000006740	ARHGAP44	protein_coding	-2.43926	3.95731	-16.9504	5.81727e-54	1.6747e-52	111.749
ENSG00000187239	FNBP1	protein_coding	-1.91723	4.93113	-16.9505	5.80949e-54	1.6747e-52	111.744
ENSG00000132563	REEP2	protein_coding	-2.33138	0.210315	-16.9502	5.83412e-54	1.67629e-52	111.933
ENSG00000174514	MFSD4A	protein_coding	-2.48183	3.26067	-16.9449	6.21698e-54	1.78284e-52	111.695
ENSG00000109846	CRYAB	protein_coding	-2.39577	2.97873	-16.9374	6.79493e-54	1.94482e-52	111.616
ENSG00000064652	SNX24	protein_coding	-1.57431	2.24427	-16.9372	6.8081e-54	1.94483e-52	111.692
ENSG00000173198	CYSLTR1	protein_coding	-2.19911	0.211152	-16.932	7.24472e-54	2.06558e-52	111.722
ENSG00000259120	SMIM6	protein_coding	-1.93655	1.33915	-16.9258	7.80828e-54	2.22199e-52	111.606
ENSG00000123485	HJURP	protein_coding	1.7349	4.52685	16.9159	8.78514e-54	2.49518e-52	111.482
ENSG00000092421	SEMA6A	protein_coding	-2.85559	4.15538	-16.911	9.30879e-54	2.63885e-52	111.281
ENSG00000137094	DNAJB5	protein_coding	-2.03573	2.02487	-16.8941	1.13891e-53	3.22243e-52	111.167
ENSG00000164161	HHIP	protein_coding	-2.74501	1.17451	-16.8701	1.51584e-53	4.27259e-52	110.908
ENSG00000141076	UTP4	protein_coding	1.1558	5.9217	16.8672	1.56923e-53	4.4147e-52	110.767
ENSG00000155846	PPARGC1B	protein_coding	-1.43222	4.08537	-16.8618	1.67356e-53	4.69039e-52	110.698
ENSG00000115590	IL1R2	protein_coding	-2.79569	2.70968	-16.8508	1.90651e-53	5.3332e-52	110.592
ENSG00000169418	NPR1	protein_coding	-1.87603	1.78969	-16.8427	2.10006e-53	5.86355e-52	110.59
ENSG00000135632	SMYD5	protein_coding	1.09231	5.3411	16.8349	2.30481e-53	6.42314e-52	110.411
ENSG00000169282	KCNAB1	protein_coding	-1.87547	0.116138	-16.8261	2.55819e-53	7.1159e-52	110.474
ENSG00000197361	FBXL22	protein_coding	-1.90652	0.528742	-16.8213	2.70902e-53	7.50727e-52	110.408
ENSG00000119138	KLF9	protein_coding	-2.07182	4.26311	-16.8097	3.11141e-53	8.6063e-52	110.075
ENSG00000069535	MAOB	protein_coding	-2.82532	2.11358	-16.8034	3.35386e-53	9.25964e-52	110.051
ENSG00000111796	KLRB1	protein_coding	-2.26636	0.888456	-16.7907	3.89893e-53	1.07445e-51	110.016
ENSG00000138363	ATIC	protein_coding	1.05286	7.10704	16.7875	4.05046e-53	1.11414e-51	109.802
ENSG00000129595	EPB41L4A	protein_coding	-2.25376	0.876114	-16.7637	5.37069e-53	1.47455e-51	109.697
ENSG00000204099	NEU4	protein_coding	-2.89578	2.79284	-16.7374	7.34734e-53	2.01353e-51	109.245
ENSG00000090402	SI	protein_coding	-4.61112	1.74976	-16.7364	7.43185e-53	2.03293e-51	109.248
ENSG00000154277	UCHL1	protein_coding	-2.6824	1.43576	-16.7176	9.28528e-53	2.53058e-51	109.087
ENSG00000080031	PTPRH	protein_coding	-2.14769	5.32385	-16.7098	1.01884e-52	2.77162e-51	108.895
ENSG00000172915	NBEA	protein_coding	-2.81201	0.552905	-16.6981	1.17029e-52	3.1778e-51	108.91
ENSG00000107738	VSIR	protein_coding	-1.72623	5.18689	-16.6922	1.25616e-52	3.40472e-51	108.68
ENSG00000117322	CR2	protein_coding	-3.80705	0.131521	-16.685	1.36679e-52	3.69781e-51	108.735
ENSG00000121933	TMIGD3	protein_coding	-2.2006	0.847669	-16.6819	1.41931e-52	3.8329e-51	108.737
ENSG00000159307	SCUBE1	protein_coding	-2.38346	1.26164	-16.6728	1.57954e-52	4.25296e-51	108.593
ENSG00000213088	ACKR1	protein_coding	-3.18284	1.84448	-16.6728	1.58059e-52	4.25296e-51	108.513
ENSG00000128573	FOXP2	protein_coding	-3.0195	1.26784	-16.671	1.61403e-52	4.33507e-51	108.528
ENSG00000084774	CAD	protein_coding	1.42141	6.58368	16.6533	1.9908e-52	5.33736e-51	108.223
ENSG00000101115	SALL4	protein_coding	4.46664	1.04374	16.6269	2.72113e-52	7.26909e-51	108.041
ENSG00000106263	EIF3B	protein_coding	1.15866	8.30366	16.6057	3.49712e-52	9.32524e-51	107.664
ENSG00000011426	ANLN	protein_coding	1.99808	5.55304	16.596	3.92427e-52	1.04268e-50	107.632
ENSG00000076641	PAG1	protein_coding	-1.86024	4.5713	-16.5943	4.00324e-52	1.06175e-50	107.527
ENSG00000152284	TCF7L1	protein_coding	-1.44854	2.41531	-16.5925	4.09142e-52	1.0832e-50	107.609
ENSG00000067955	CBFB	protein_coding	1.23955	5.86497	16.5782	4.84098e-52	1.27709e-50	107.356
ENSG00000159176	CSRP1	protein_coding	-1.72635	7.83882	-16.5573	6.2006e-52	1.62997e-50	107.138
ENSG00000161533	ACOX1	protein_coding	-1.35525	6.6518	-16.5491	6.83235e-52	1.79286e-50	107.007
ENSG00000171453	POLR1C	protein_coding	1.27555	5.29781	16.5431	7.33395e-52	1.92108e-50	106.98
ENSG00000176928	GCNT4	protein_coding	-2.49177	0.195825	-16.5356	8.01049e-52	2.09091e-50	107.036
ENSG00000066629	EML1	protein_coding	-2.08269	2.73805	-16.5334	8.22568e-52	2.1433e-50	106.858
ENSG00000188641	DPYD	protein_coding	-2.30482	2.63445	-16.5283	8.73357e-52	2.27165e-50	106.796
ENSG00000105948	TTC26	protein_coding	1.62921	3.06071	16.5251	9.07006e-52	2.35504e-50	106.93
ENSG00000165689	SDCCAG3	protein_coding	1.19092	5.66972	16.5199	9.64294e-52	2.49941e-50	106.678
ENSG00000158006	PAFAH2	protein_coding	-1.21217	4.8593	-16.5141	1.03283e-51	2.67238e-50	106.58
ENSG00000080644	CHRNA3	protein_coding	-2.80343	0.228716	-16.5014	1.1995e-51	3.09823e-50	106.619
ENSG00000240771	ARHGEF25	protein_coding	-2.12292	2.27758	-16.4994	1.22873e-51	3.1682e-50	106.483
ENSG00000162520	SYNC	protein_coding	-2.44972	0.341085	-16.4979	1.25031e-51	3.21823e-50	106.587
ENSG00000158270	COLEC12	protein_coding	-2.53985	2.02122	-16.4785	1.57228e-51	4.03299e-50	106.236
ENSG00000117877	CD3EAP	protein_coding	1.79786	3.01936	16.4643	1.85919e-51	4.75434e-50	106.22
ENSG00000124615	MOCS1	protein_coding	-1.79156	2.99547	-16.4642	1.85992e-51	4.75434e-50	106.043
ENSG00000145861	C1QTNF2	protein_coding	-1.84793	0.131599	-16.4612	1.92795e-51	4.91977e-50	106.182
ENSG00000049759	NEDD4L	protein_coding	-1.36728	5.92912	-16.4576	2.01026e-51	5.1122e-50	105.921
ENSG00000187730	GABRD	protein_coding	2.66871	0.185163	16.4528	2.12821e-51	5.40289e-50	106.003
ENSG00000122224	LY9	protein_coding	-2.62657	-0.0162759	-16.4515	2.16064e-51	5.47584e-50	106.055
ENSG00000239672	NME1	protein_coding	1.70721	6.12074	16.425	2.95388e-51	7.44801e-50	105.564
ENSG00000121577	POPDC2	protein_coding	-2.46417	0.82441	-16.4124	3.42779e-51	8.62826e-50	105.55
ENSG00000012124	CD22	protein_coding	-2.86057	0.536864	-16.4093	3.55535e-51	8.93418e-50	105.518
ENSG00000136274	NACAD	protein_coding	-2.10232	0.207895	-16.4055	3.71433e-51	9.31788e-50	105.523
ENSG00000092096	SLC22A17	protein_coding	-1.92904	2.09817	-16.3884	4.54204e-51	1.1375e-49	105.211
ENSG00000077157	PPP1R12B	protein_coding	-2.50572	5.4707	-16.3865	4.64689e-51	1.15985e-49	105.098
ENSG00000136997	MYC	protein_coding	1.87692	7.95402	16.3734	5.42305e-51	1.3513e-49	104.924
ENSG00000174640	SLCO2A1	protein_coding	-2.24735	4.3925	-16.3685	5.74301e-51	1.42862e-49	104.876
ENSG00000134245	WNT2B	protein_coding	-1.53948	2.42165	-16.3682	5.76044e-51	1.43056e-49	104.972
ENSG00000172724	CCL19	protein_coding	-3.33203	0.491226	-16.3601	6.3372e-51	1.57116e-49	104.919
ENSG00000122778	KIAA1549	protein_coding	2.23077	4.56302	16.3551	6.72388e-51	1.66424e-49	104.903
ENSG00000182916	TCEAL7	protein_coding	-2.30706	0.00732441	-16.3353	8.48314e-51	2.09618e-49	104.702
ENSG00000171017	LRRC8E	protein_coding	2.43748	-0.181977	16.335	8.51612e-51	2.10083e-49	104.63
ENSG00000135912	TTLL4	protein_coding	1.13542	5.03675	16.3275	9.29852e-51	2.29003e-49	104.461
ENSG00000163694	RBM47	protein_coding	-1.25152	7.20605	-16.3224	9.87964e-51	2.42911e-49	104.356
ENSG00000121807	CCR2	protein_coding	-2.72031	0.355082	-16.3213	1.00029e-50	2.45534e-49	104.508
ENSG00000120162	MOB3B	protein_coding	-1.62065	4.86809	-16.3208	1.0059e-50	2.46504e-49	104.313
ENSG00000158042	MRPL17	protein_coding	1.21315	5.87453	16.3167	1.05605e-50	2.58366e-49	104.285
ENSG00000136052	SLC41A2	protein_coding	-1.71974	3.99043	-16.3131	1.10098e-50	2.68915e-49	104.233
ENSG00000187583	PLEKHN1	protein_coding	3.25858	1.67373	16.3119	1.11716e-50	2.72419e-49	104.378
ENSG00000157404	KIT	protein_coding	-2.29869	2.49935	-16.3036	1.23203e-50	2.99934e-49	104.168
ENSG00000152495	CAMK4	protein_coding	-1.86537	0.852167	-16.2856	1.52184e-50	3.69882e-49	104.102
ENSG00000105851	PIK3CG	protein_coding	-2.35308	1.0736	-16.2852	1.52916e-50	3.71053e-49	104.057
ENSG00000196305	IARS	protein_coding	1.08318	7.41926	16.2721	1.78129e-50	4.31526e-49	103.739
ENSG00000072657	TRHDE	protein_coding	-2.95052	0.0818389	-16.2682	1.86653e-50	4.51438e-49	103.892
ENSG00000081026	MAGI3	protein_coding	-1.1798	4.49971	-16.2667	1.89943e-50	4.58648e-49	103.684
ENSG00000151632	AKR1C2	protein_coding	-2.24683	1.14185	-16.2614	2.02102e-50	4.86423e-49	103.779
ENSG00000184434	LRRC19	protein_coding	-3.34883	3.92458	-16.2477	2.37334e-50	5.70293e-49	103.473
ENSG00000139193	CD27	protein_coding	-2.29626	1.2629	-16.2434	2.49638e-50	5.97922e-49	103.559
ENSG00000108852	MPP2	protein_coding	-2.0644	0.421469	-16.2411	2.56315e-50	6.12924e-49	103.597
ENSG00000146966	DENND2A	protein_coding	-1.59574	2.97238	-16.2351	2.75e-50	6.56547e-49	103.37
ENSG00000160685	ZBTB7B	protein_coding	-1.37067	6.372	-16.2319	2.85706e-50	6.81008e-49	103.283
ENSG00000083814	ZNF671	protein_coding	-1.78705	0.419011	-16.2251	3.09321e-50	7.36114e-49	103.418
ENSG00000104312	RIPK2	protein_coding	1.47173	4.64292	16.2218	3.21558e-50	7.6401e-49	103.287
ENSG00000099864	PALM	protein_coding	-2.20983	2.36386	-16.2211	3.24013e-50	7.68611e-49	103.218
ENSG00000198160	MIER1	protein_coding	-1.38316	5.28923	-16.206	3.86776e-50	9.1603e-49	102.971
ENSG00000031003	FAM13B	protein_coding	-1.09184	4.03792	-16.1915	4.58231e-50	1.08353e-48	102.821
ENSG00000185339	TCN2	protein_coding	-1.86244	4.29495	-16.1905	4.63571e-50	1.09441e-48	102.796
ENSG00000203499	IQANK1	protein_coding	2.74371	4.84133	16.1805	5.21536e-50	1.2293e-48	102.879
ENSG00000188993	LRRC66	protein_coding	-1.95922	2.51441	-16.1729	5.69551e-50	1.34034e-48	102.658
ENSG00000111364	DDX55	protein_coding	1.10162	4.51903	16.1634	6.36899e-50	1.49646e-48	102.585
ENSG00000198125	MB	protein_coding	-3.07889	0.709052	-16.1596	6.65957e-50	1.56226e-48	102.579
ENSG00000169814	BTD	protein_coding	-1.01498	3.91579	-16.1519	7.28835e-50	1.70706e-48	102.369
ENSG00000081923	ATP8B1	protein_coding	-1.75967	7.31383	-16.132	9.1938e-50	2.14996e-48	102.148
ENSG00000171428	NAT1	protein_coding	-1.58641	3.12501	-16.1293	9.49045e-50	2.21583e-48	102.127
ENSG00000065534	MYLK	protein_coding	-3.21939	6.1716	-16.129	9.52062e-50	2.21824e-48	102.119
ENSG00000188175	HEPACAM2	protein_coding	-4.41704	2.41945	-16.1276	9.68245e-50	2.25003e-48	102.093
ENSG00000165269	AQP7	protein_coding	-2.20917	1.09694	-16.1192	1.06718e-49	2.47606e-48	102.13
ENSG00000126759	CFP	protein_coding	-2.0058	0.642729	-16.1191	1.06926e-49	2.47701e-48	102.171
ENSG00000104880	ARHGEF18	protein_coding	-1.19655	3.26382	-16.1124	1.15587e-49	2.66929e-48	101.938
ENSG00000130713	EXOSC2	protein_coding	1.09348	4.99315	16.099	1.35249e-49	3.1185e-48	101.796
ENSG00000120063	GNA13	protein_coding	-1.13934	6.0063	-16.0945	1.42551e-49	3.28177e-48	101.674
ENSG00000127990	SGCE	protein_coding	-1.87916	2.37614	-16.0888	1.5234e-49	3.50169e-48	101.691
ENSG00000154678	PDE1C	protein_coding	-1.89544	0.464602	-16.0883	1.532e-49	3.51602e-48	101.825
ENSG00000110104	CCDC86	protein_coding	1.28593	5.19362	16.0823	1.64297e-49	3.76486e-48	101.599
ENSG00000259823	LYPD8	protein_coding	-4.97306	3.72947	-16.0819	1.64995e-49	3.77502e-48	101.565
ENSG00000127423	AUNIP	protein_coding	2.13909	2.23196	16.0753	1.78391e-49	4.07522e-48	101.687
ENSG00000196584	XRCC2	protein_coding	2.11327	2.92196	16.0672	1.95868e-49	4.46759e-48	101.599
ENSG00000117115	PADI2	protein_coding	-3.91841	5.28093	-16.0618	2.08796e-49	4.75516e-48	101.333
ENSG00000185437	SH3BGR	protein_coding	-1.68923	0.824984	-16.0575	2.19397e-49	4.98892e-48	101.456
ENSG00000160401	CFAP157	protein_coding	1.90211	1.55512	16.0243	3.23041e-49	7.32326e-48	101.088
ENSG00000055211	GINM1	protein_coding	-1.05701	4.90149	-16.0239	3.24543e-49	7.34608e-48	100.853
ENSG00000153814	JAZF1	protein_coding	-1.6639	2.30148	-16.0209	3.36147e-49	7.59712e-48	100.919
ENSG00000125845	BMP2	protein_coding	-2.14066	3.87239	-16.0205	3.3799e-49	7.62715e-48	100.823
ENSG00000189067	LITAF	protein_coding	-1.22125	7.19463	-16.0154	3.58297e-49	8.07313e-48	100.779
ENSG00000172935	MRGPRF	protein_coding	-2.42866	2.77769	-16.0029	4.14834e-49	9.33283e-48	100.648
ENSG00000068438	FTSJ1	protein_coding	1.16242	5.54883	15.9744	5.77825e-49	1.29604e-47	100.314
ENSG00000119865	CNRIP1	protein_coding	-1.63754	1.91464	-15.956	7.15741e-49	1.60296e-47	100.209
ENSG00000064666	CNN2	protein_coding	1.16743	7.52678	15.953	7.41371e-49	1.65785e-47	100.026
ENSG00000198513	ATL1	protein_coding	-1.41772	2.28744	-15.9387	8.75413e-49	1.95465e-47	99.9904
ENSG00000204869	IGFL4	protein_coding	4.78542	-0.00593819	15.9067	1.26966e-48	2.82218e-47	99.6814
ENSG00000177363	LRRN4CL	protein_coding	-2.04608	1.05565	-15.8954	1.44694e-48	3.21142e-47	99.5518
ENSG00000068650	ATP11A	protein_coding	2.02384	6.24141	15.8843	1.64717e-48	3.65036e-47	99.276
ENSG00000138356	AOX1	protein_coding	-2.46692	0.936648	-15.868	1.98904e-48	4.40141e-47	99.2144
ENSG00000117091	CD48	protein_coding	-2.17197	2.62366	-15.8615	2.14658e-48	4.74294e-47	99.0296
ENSG00000185561	TLCD2	protein_coding	-1.49192	4.02292	-15.8592	2.20273e-48	4.85978e-47	98.9582
ENSG00000117758	STX12	protein_coding	-1.09165	5.41939	-15.8488	2.48731e-48	5.47947e-47	98.8221
ENSG00000148357	HMCN2	protein_coding	-2.62344	3.36437	-15.8448	2.60302e-48	5.72587e-47	98.7977
ENSG00000115368	WDR75	protein_coding	1.05606	5.44877	15.8437	2.63695e-48	5.79191e-47	98.8008
ENSG00000126249	PDCD2L	protein_coding	1.49025	3.38394	15.8359	2.88734e-48	6.32315e-47	98.906
ENSG00000089327	FXYD5	protein_coding	1.96552	6.63666	15.8299	3.09406e-48	6.76586e-47	98.6243
ENSG00000174951	FUT1	protein_coding	2.669	2.83799	15.8277	3.17627e-48	6.9354e-47	98.8333
ENSG00000006555	TTC22	protein_coding	-1.55166	4.95011	-15.8141	3.71772e-48	8.10573e-47	98.4237
ENSG00000150764	DIXDC1	protein_coding	-1.43495	3.6582	-15.7968	4.54408e-48	9.87838e-47	98.2495
ENSG00000182162	P2RY8	protein_coding	-1.84217	1.73361	-15.7859	5.15455e-48	1.11891e-46	98.2472
ENSG00000198932	GPRASP1	protein_coding	-1.86262	1.49472	-15.7718	6.06366e-48	1.30859e-46	98.0976
ENSG00000091651	ORC6	protein_coding	1.9882	3.7894	15.7714	6.09607e-48	1.31367e-46	98.1638
ENSG00000137819	PAQR5	protein_coding	-2.07742	4.07184	-15.7641	6.63384e-48	1.42748e-46	97.8548
ENSG00000125775	SDCBP2	protein_coding	-2.68482	5.39	-15.76	6.95658e-48	1.49476e-46	97.8171
ENSG00000186007	LEMD1	protein_coding	5.37103	0.521068	15.7552	7.35015e-48	1.57476e-46	97.9467
ENSG00000064300	NGFR	protein_coding	-2.70662	0.580955	-15.7501	7.79693e-48	1.66807e-46	97.8694
ENSG00000104756	KCTD9	protein_coding	-1.48562	4.41119	-15.7421	8.55723e-48	1.82809e-46	97.5979
ENSG00000049246	PER3	protein_coding	-1.81245	2.78536	-15.7397	8.79203e-48	1.87555e-46	97.6269
ENSG00000131386	GALNT15	protein_coding	-2.45961	0.681618	-15.7376	9.0067e-48	1.91858e-46	97.7323
ENSG00000100485	SOS2	protein_coding	-1.10853	5.0234	-15.7308	9.74365e-48	2.07259e-46	97.4633
ENSG00000144821	MYH15	protein_coding	-2.06732	0.0393663	-15.7265	1.02451e-47	2.17614e-46	97.6585
ENSG00000173898	SPTBN2	protein_coding	2.96126	4.93166	15.7138	1.18683e-47	2.51731e-46	97.4898
ENSG00000181751	C5orf30	protein_coding	-1.37886	4.6885	-15.7117	1.21561e-47	2.57467e-46	97.2455
ENSG00000161091	MFSD12	protein_coding	1.51642	5.8956	15.7008	1.37817e-47	2.91479e-46	97.1547
ENSG00000114767	RRP9	protein_coding	1.4033	5.48783	15.6943	1.48556e-47	3.13745e-46	97.1014
ENSG00000188833	ENTPD8	protein_coding	-3.15364	3.5521	-15.6864	1.62757e-47	3.43249e-46	96.9692
ENSG00000123096	SSPN	protein_coding	-1.94514	2.96955	-15.6796	1.76085e-47	3.70828e-46	96.9188
ENSG00000146918	NCAPG2	protein_coding	1.28002	5.28324	15.6663	2.05257e-47	4.31651e-46	96.7848
ENSG00000143995	MEIS1	protein_coding	-2.01554	2.51481	-15.6642	2.10236e-47	4.41495e-46	96.7689
ENSG00000183508	FAM46C	protein_coding	-2.34182	4.30865	-15.6603	2.20106e-47	4.61569e-46	96.6587
ENSG00000165271	NOL6	protein_coding	1.11454	6.20745	15.6574	2.27524e-47	4.7645e-46	96.6257
ENSG00000160593	JAML	protein_coding	-1.87813	2.74752	-15.6521	2.41936e-47	5.05915e-46	96.623
ENSG00000135363	LMO2	protein_coding	-1.40654	2.33116	-15.6512	2.44462e-47	5.10478e-46	96.6739
ENSG00000122707	RECK	protein_coding	-1.5133	2.28248	-15.645	2.62434e-47	5.47235e-46	96.5966
ENSG00000146859	TMEM140	protein_coding	-1.2233	3.7776	-15.6432	2.67911e-47	5.57872e-46	96.4852
ENSG00000172794	RAB37	protein_coding	-1.7945	1.9051	-15.6351	2.94202e-47	6.11758e-46	96.5025
ENSG00000100784	RPS6KA5	protein_coding	-1.30863	3.40963	-15.6265	3.24675e-47	6.74178e-46	96.3088
ENSG00000186193	SAPCD2	protein_coding	1.97756	6.01012	15.6242	3.33494e-47	6.91523e-46	96.2955
ENSG00000104059	FAM189A1	protein_coding	-3.4855	0.721252	-15.6187	3.55379e-47	7.35873e-46	96.3019
ENSG00000250722	SELENOP	protein_coding	-3.59391	5.71556	-15.615	3.70923e-47	7.66987e-46	96.178
ENSG00000149451	ADAM33	protein_coding	-2.62261	1.09816	-15.6072	4.05527e-47	8.37373e-46	96.1947
ENSG00000113448	PDE4D	protein_coding	-1.60248	3.7776	-15.5969	4.56699e-47	9.4042e-46	95.9438
ENSG00000275718	CCL15	protein_coding	-1.62423	2.10952	-15.5902	4.93457e-47	1.0147e-45	95.9763
ENSG00000177192	PUS1	protein_coding	1.50821	5.45635	15.5839	5.30465e-47	1.08929e-45	95.845
ENSG00000187446	CHP1	protein_coding	-1.34918	7.22494	-15.5664	6.48846e-47	1.3287e-45	95.6053
ENSG00000197961	ZNF121	protein_coding	1.48797	5.1361	15.5622	6.81261e-47	1.39316e-45	95.6189
ENSG00000106462	EZH2	protein_coding	1.27704	5.06097	15.5495	7.88046e-47	1.60489e-45	95.4652
ENSG00000112715	VEGFA	protein_coding	1.485	7.258	15.5453	8.26748e-47	1.6814e-45	95.3304
ENSG00000008382	MPND	protein_coding	-1.12402	4.67779	-15.545	8.29856e-47	1.6854e-45	95.3343
ENSG00000221955	SLC12A8	protein_coding	1.20568	4.43135	15.5256	1.03669e-46	2.1026e-45	95.2482
ENSG00000184575	XPOT	protein_coding	1.25454	6.67394	15.5247	1.04753e-46	2.12168e-45	95.0979
ENSG00000089351	GRAMD1A	protein_coding	1.55118	6.28591	15.5229	1.06935e-46	2.15997e-45	95.0955
ENSG00000197629	MPEG1	protein_coding	-2.46266	4.17195	-15.5141	1.18398e-46	2.38825e-45	94.9847
ENSG00000179841	AKAP5	protein_coding	-1.86958	2.05529	-15.5024	1.35404e-46	2.72757e-45	94.9614
ENSG00000183742	MACC1	protein_coding	2.22116	5.7162	15.4982	1.42017e-46	2.8569e-45	94.8954
ENSG00000101146	RAE1	protein_coding	1.3019	5.90942	15.4875	1.60539e-46	3.22513e-45	94.6975
ENSG00000140832	MARVELD3	protein_coding	-1.13076	5.19616	-15.4864	1.62639e-46	3.26291e-45	94.6593
ENSG00000171522	PTGER4	protein_coding	-1.78762	4.4798	-15.4729	1.89941e-46	3.8055e-45	94.5098
ENSG00000156030	ELMSAN1	protein_coding	-1.12193	5.23197	-15.4702	1.95935e-46	3.92029e-45	94.4738
ENSG00000100532	CGRRF1	protein_coding	-1.11789	2.77862	-15.47	1.9627e-46	3.92169e-45	94.5797
ENSG00000165895	ARHGAP42	protein_coding	-1.24694	3.19799	-15.4634	2.1189e-46	4.2281e-45	94.4577
ENSG00000162073	PAQR4	protein_coding	1.7654	4.86305	15.4507	2.45067e-46	4.88356e-45	94.4007
ENSG00000124440	HIF3A	protein_coding	-2.55756	0.429807	-15.4503	2.46053e-46	4.89662e-45	94.458
ENSG00000188783	PRELP	protein_coding	-3.26381	2.92778	-15.4456	2.59712e-46	5.16152e-45	94.2219
ENSG00000187642	PERM1	protein_coding	2.86649	0.156701	15.4445	2.63e-46	5.21987e-45	94.4071
ENSG00000197872	FAM49A	protein_coding	-1.86757	1.98948	-15.4339	2.97094e-46	5.88429e-45	94.1843
ENSG00000059728	MXD1	protein_coding	-1.79208	5.81862	-15.4338	2.9727e-46	5.88429e-45	94.0699
ENSG00000154917	RAB6B	protein_coding	-1.72676	1.76498	-15.4256	3.26549e-46	6.45522e-45	94.1227
ENSG00000198488	B3GNT6	protein_coding	-4.5847	1.47595	-15.4237	3.33607e-46	6.58597e-45	94.0025
ENSG00000131471	AOC3	protein_coding	-2.6856	3.9654	-15.413	3.77473e-46	7.43216e-45	93.8333
ENSG00000181577	C6orf223	protein_coding	5.24255	4.57135	15.4041	4.17556e-46	8.21046e-45	93.9909
ENSG00000053254	FOXN3	protein_coding	-1.36286	5.30695	-15.403	4.2285e-46	8.30353e-45	93.7091
ENSG00000130513	GDF15	protein_coding	2.94016	6.99352	15.3998	4.38621e-46	8.59048e-45	93.7235
ENSG00000163938	GNL3	protein_coding	1.11366	6.73511	15.3973	4.51313e-46	8.81576e-45	93.6413
ENSG00000184220	CMSS1	protein_coding	1.43005	4.64761	15.3885	4.99209e-46	9.73851e-45	93.6791
ENSG00000146670	CDCA5	protein_coding	1.52397	5.4115	15.382	5.37771e-46	1.04656e-44	93.5431
ENSG00000099330	OCEL1	protein_coding	-1.14018	3.70169	-15.382	5.37891e-46	1.04656e-44	93.5081
ENSG00000101695	RNF125	protein_coding	-1.83516	2.84135	-15.3546	7.36175e-46	1.43048e-44	93.2156
ENSG00000138442	WDR12	protein_coding	1.01332	5.50902	15.3515	7.62464e-46	1.47962e-44	93.1537
ENSG00000182481	KPNA2	protein_coding	1.23408	6.93957	15.3468	8.04541e-46	1.55923e-44	93.065
ENSG00000186416	NKRF	protein_coding	1.35629	4.03388	15.3395	8.74945e-46	1.69126e-44	93.173
ENSG00000147036	LANCL3	protein_coding	-2.05152	0.671974	-15.3374	8.96189e-46	1.73006e-44	93.1865
ENSG00000111728	ST8SIA1	protein_coding	-1.93768	0.259047	-15.3346	9.24772e-46	1.78292e-44	93.1811
ENSG00000135451	TROAP	protein_coding	1.94008	4.51869	15.3134	1.1774e-45	2.26703e-44	92.8851
ENSG00000188921	HACD4	protein_coding	-1.6593	2.13636	-15.3108	1.21376e-45	2.33098e-44	92.785
ENSG00000165449	SLC16A9	protein_coding	-2.61942	2.89682	-15.3079	1.25458e-45	2.40316e-44	92.6593
ENSG00000128059	PPAT	protein_coding	1.50318	4.50106	15.3056	1.28727e-45	2.46259e-44	92.7538
ENSG00000148335	NTMT1	protein_coding	1.16107	4.83249	15.29	1.53928e-45	2.94091e-44	92.5196
ENSG00000068831	RASGRP2	protein_coding	-1.82031	1.46272	-15.2856	1.61721e-45	3.08581e-44	92.554
ENSG00000105270	CLIP3	protein_coding	-1.8064	3.11642	-15.2802	1.72114e-45	3.2799e-44	92.3554
ENSG00000186417	GLDN	protein_coding	-2.43404	0.496118	-15.278	1.76392e-45	3.3571e-44	92.5041
ENSG00000112559	MDFI	protein_coding	3.50311	3.41879	15.2722	1.88484e-45	3.58264e-44	92.5009
ENSG00000171992	SYNPO	protein_coding	-1.71032	5.92583	-15.2613	2.1345e-45	4.052e-44	92.1072
ENSG00000141582	CBX4	protein_coding	1.50534	5.21846	15.2569	2.24504e-45	4.25639e-44	92.1364
ENSG00000126602	TRAP1	protein_coding	1.27953	6.91326	15.2526	2.35679e-45	4.46255e-44	91.9954
ENSG00000167747	C19orf48	protein_coding	1.76955	6.64518	15.2481	2.48023e-45	4.6903e-44	91.9593
ENSG00000060762	MPC1	protein_coding	-1.32646	5.04531	-15.2453	2.56018e-45	4.83531e-44	91.9157
ENSG00000137692	DCUN1D5	protein_coding	1.34977	4.67753	15.2225	3.31997e-45	6.24642e-44	91.7859
ENSG00000139970	RTN1	protein_coding	-2.15428	0.978041	-15.2189	3.45923e-45	6.50019e-44	91.8143
ENSG00000156804	FBXO32	protein_coding	-2.10903	5.03221	-15.2132	3.6916e-45	6.92806e-44	91.5576
ENSG00000135245	HILPDA	protein_coding	2.2708	4.74311	15.213	3.69786e-45	6.93104e-44	91.7505
ENSG00000135446	CDK4	protein_coding	1.20817	6.68747	15.2123	3.729e-45	6.98057e-44	91.5403
ENSG00000138641	HERC3	protein_coding	-1.11035	4.37798	-15.2111	3.78002e-45	7.06716e-44	91.5373
ENSG00000109819	PPARGC1A	protein_coding	-2.35162	3.11476	-15.2084	3.89809e-45	7.27872e-44	91.527
ENSG00000112877	CEP72	protein_coding	1.90911	3.22802	15.2022	4.18248e-45	7.79014e-44	91.6947
ENSG00000137757	CASP5	protein_coding	-2.32564	2.09982	-15.1928	4.65373e-45	8.65699e-44	91.4114
ENSG00000111684	LPCAT3	protein_coding	-1.18435	4.32957	-15.1888	4.87308e-45	9.05368e-44	91.2854
ENSG00000172661	WASHC2C	protein_coding	-1.03928	4.52927	-15.1874	4.95178e-45	9.18838e-44	91.2656
ENSG00000137266	SLC22A23	protein_coding	-1.54914	5.124	-15.1834	5.17921e-45	9.59838e-44	91.2152
ENSG00000165995	CACNB2	protein_coding	-1.8073	1.53545	-15.1733	5.80746e-45	1.07358e-43	91.2731
ENSG00000101361	NOP56	protein_coding	1.34353	7.20681	15.1701	6.02269e-45	1.11199e-43	91.0601
ENSG00000148840	PPRC1	protein_coding	1.0786	5.95622	15.1621	6.59617e-45	1.21635e-43	90.9877
ENSG00000179981	TSHZ1	protein_coding	-1.2761	4.66867	-15.1596	6.7853e-45	1.24968e-43	90.9483
ENSG00000163516	ANKZF1	protein_coding	1.01194	5.41912	15.1532	7.29825e-45	1.34248e-43	90.9109
ENSG00000142945	KIF2C	protein_coding	1.46304	5.11548	15.1353	8.94692e-45	1.64371e-43	90.767
ENSG00000276023	DUSP14	protein_coding	1.70412	3.77864	15.1327	9.21644e-45	1.69113e-43	90.8786
ENSG00000019102	VSIG2	protein_coding	-4.42415	3.38744	-15.1306	9.43708e-45	1.72947e-43	90.6478
ENSG00000112782	CLIC5	protein_coding	-2.23795	5.4646	-15.1295	9.55449e-45	1.74667e-43	90.6173
ENSG00000134533	RERG	protein_coding	-2.3536	1.16262	-15.1251	1.00431e-44	1.83373e-43	90.7193
ENSG00000157766	ACAN	protein_coding	3.70767	2.73384	15.109	1.2049e-44	2.19727e-43	90.6531
ENSG00000166402	TUB	protein_coding	-2.31249	0.307898	-15.0964	1.39049e-44	2.5326e-43	90.4701
ENSG00000171793	CTPS1	protein_coding	1.2291	5.39065	15.0894	1.50599e-44	2.7396e-43	90.2048
ENSG00000182199	SHMT2	protein_coding	1.39361	7.33809	15.0874	1.53945e-44	2.79704e-43	90.1256
ENSG00000114455	HHLA2	protein_coding	-3.239	4.59787	-15.086	1.56376e-44	2.83774e-43	90.133
ENSG00000128050	PAICS	protein_coding	1.20636	7.56956	15.0837	1.6057e-44	2.91029e-43	90.0846
ENSG00000172031	EPHX4	protein_coding	4.21215	2.27306	15.0742	1.78818e-44	3.23707e-43	90.2416
ENSG00000116574	RHOU	protein_coding	-1.50807	4.92447	-15.0636	2.01577e-44	3.6446e-43	89.8623
ENSG00000139289	PHLDA1	protein_coding	2.363	6.7657	15.0603	2.09445e-44	3.78225e-43	89.8543
ENSG00000145012	LPP	protein_coding	-1.47337	6.72597	-15.06	2.10113e-44	3.78971e-43	89.8417
ENSG00000181035	SLC25A42	protein_coding	-1.11124	2.70485	-15.0561	2.19433e-44	3.953e-43	89.8957
ENSG00000172572	PDE3A	protein_coding	-2.58665	3.90348	-15.0559	2.20004e-44	3.95847e-43	89.786
ENSG00000103494	RPGRIP1L	protein_coding	1.23669	3.11534	15.046	2.46228e-44	4.41959e-43	89.9137
ENSG00000133561	GIMAP6	protein_coding	-1.7552	3.1071	-15.0439	2.52168e-44	4.52072e-43	89.6866
ENSG00000266412	NCOA4	protein_coding	-1.07492	7.37465	-15.0314	2.90434e-44	5.19417e-43	89.5261
ENSG00000112984	KIF20A	protein_coding	1.62207	4.56337	15.0259	3.08915e-44	5.51139e-43	89.6049
ENSG00000112118	MCM3	protein_coding	1.04911	7.30085	15.0249	3.12445e-44	5.56769e-43	89.4211
ENSG00000169918	OTUD7A	protein_coding	-1.86371	0.601818	-15.0227	3.20184e-44	5.69873e-43	89.6488
ENSG00000080608	PUM3	protein_coding	1.12347	5.51266	15.012	3.61338e-44	6.4235e-43	89.3184
ENSG00000166391	MOGAT2	protein_coding	-3.72179	3.51696	-15	4.13882e-44	7.33997e-43	89.1673
ENSG00000129667	RHBDF2	protein_coding	1.5143	5.46685	14.9966	4.30267e-44	7.62143e-43	89.1761
ENSG00000148541	FAM13C	protein_coding	-2.00611	0.0367422	-14.9932	4.47363e-44	7.9148e-43	89.3359
ENSG00000152601	MBNL1	protein_coding	-1.03286	6.68589	-14.9929	4.48466e-44	7.92487e-43	89.0775
ENSG00000133119	RFC3	protein_coding	1.7251	4.9954	14.9918	4.54435e-44	8.02079e-43	89.1833
ENSG00000241399	CD302	protein_coding	-1.57099	1.77589	-14.9884	4.72115e-44	8.32292e-43	89.1806
ENSG00000106299	WASL	protein_coding	-1.1005	6.37791	-14.9873	4.7772e-44	8.41173e-43	89.0103
ENSG00000197321	SVIL	protein_coding	-1.69531	6.06814	-14.9854	4.88482e-44	8.59103e-43	88.993
ENSG00000165959	CLMN	protein_coding	-1.36016	5.62675	-14.985	4.90542e-44	8.61703e-43	88.9779
ENSG00000116704	SLC35D1	protein_coding	-1.34985	5.87688	-14.9811	5.1251e-44	8.99227e-43	88.9368
ENSG00000145088	EAF2	protein_coding	-1.20125	1.34664	-14.9662	6.06373e-44	1.06266e-42	89.0004
ENSG00000156966	B3GNT7	protein_coding	-3.92598	4.33919	-14.9547	6.90948e-44	1.20944e-42	88.6623
ENSG00000172340	SUCLG2	protein_coding	-1.37236	6.83916	-14.9526	7.07515e-44	1.23698e-42	88.6336
ENSG00000159200	RCAN1	protein_coding	-1.3061	5.12475	-14.9499	7.29397e-44	1.27374e-42	88.5808
ENSG00000075239	ACAT1	protein_coding	-1.40149	5.72707	-14.9468	7.54835e-44	1.31661e-42	88.5501
ENSG00000110777	POU2AF1	protein_coding	-2.75845	2.29128	-14.9382	8.31784e-44	1.44572e-42	88.5102
ENSG00000160111	CPAMD8	protein_coding	-1.73973	0.138406	-14.9379	8.34389e-44	1.44855e-42	88.723
ENSG00000175662	TOM1L2	protein_coding	-1.2327	5.53028	-14.9325	8.87098e-44	1.53826e-42	88.386
ENSG00000125148	MT2A	protein_coding	-2.48906	5.5828	-14.9312	9.00152e-44	1.55907e-42	88.3902
ENSG00000187288	CIDEC	protein_coding	-2.85973	0.419572	-14.9235	9.8162e-44	1.69819e-42	88.4909
ENSG00000101057	MYBL2	protein_coding	2.05294	6.59624	14.9135	1.09874e-43	1.89859e-42	88.1989
ENSG00000145287	PLAC8	protein_coding	-3.7044	4.74099	-14.9043	1.21926e-43	2.1044e-42	88.0987
ENSG00000187837	HIST1H1C	protein_coding	-1.99991	3.66939	-14.8999	1.28056e-43	2.20763e-42	88.0383
ENSG00000127955	GNAI1	protein_coding	-1.69563	3.41313	-14.8985	1.30189e-43	2.24179e-42	88.0368
ENSG00000043039	BARX2	protein_coding	-2.81402	1.84783	-14.8976	1.3142e-43	2.25774e-42	88.0824
ENSG00000175482	POLD4	protein_coding	-1.08454	4.63899	-14.8888	1.45138e-43	2.49053e-42	87.9011
ENSG00000242732	RTL5	protein_coding	-1.89567	0.836999	-14.884	1.53259e-43	2.62685e-42	88.0735
ENSG00000115616	SLC9A2	protein_coding	-2.84442	3.82262	-14.883	1.55022e-43	2.65399e-42	87.8441
ENSG00000273604	EPOP	protein_coding	3.43635	3.38383	14.8771	1.65501e-43	2.83012e-42	88.0649
ENSG00000158125	XDH	protein_coding	-2.70746	4.12491	-14.8674	1.84633e-43	3.15365e-42	87.6668
ENSG00000145147	SLIT2	protein_coding	-2.53789	1.5513	-14.8636	1.92678e-43	3.28727e-42	87.7321
ENSG00000155962	CLIC2	protein_coding	-1.71753	2.10381	-14.8583	2.04492e-43	3.48483e-42	87.6826
ENSG00000196664	TLR7	protein_coding	-2.31752	0.409368	-14.8532	2.1671e-43	3.6888e-42	87.7357
ENSG00000185862	EVI2B	protein_coding	-1.93506	2.46036	-14.8529	2.17411e-43	3.69648e-42	87.5764
ENSG00000110013	SIAE	protein_coding	-1.64995	6.4225	-14.8468	2.32933e-43	3.95133e-42	87.444
ENSG00000106348	IMPDH1	protein_coding	1.54775	6.45812	14.8448	2.3817e-43	4.03555e-42	87.4146
ENSG00000137767	SQOR	protein_coding	-1.55629	6.39254	-14.8431	2.4275e-43	4.10378e-42	87.4004
ENSG00000149658	YTHDF1	protein_coding	1.00775	6.53212	14.8378	2.57474e-43	4.34774e-42	87.324
ENSG00000087586	AURKA	protein_coding	1.52123	5.52952	14.8356	2.64108e-43	4.45468e-42	87.3642
ENSG00000165480	SKA3	protein_coding	2.05059	4.463	14.829	2.8425e-43	4.78896e-42	87.4421
ENSG00000165795	NDRG2	protein_coding	-1.52988	6.12151	-14.8205	3.12903e-43	5.26572e-42	87.142
ENSG00000114554	PLXNA1	protein_coding	1.31824	6.28868	14.8183	3.20549e-43	5.38828e-42	87.1176
ENSG00000159733	ZFYVE28	protein_coding	-1.37497	3.47516	-14.8125	3.42276e-43	5.74698e-42	87.0849
ENSG00000181374	CCL13	protein_coding	-3.3475	-0.0540341	-14.8054	3.70919e-43	6.22086e-42	87.1735
ENSG00000116337	AMPD2	protein_coding	1.06329	5.7412	14.8023	3.8384e-43	6.4303e-42	86.9516
ENSG00000166250	CLMP	protein_coding	-2.14924	3.03584	-14.7977	4.04027e-43	6.74561e-42	86.9152
ENSG00000182118	FAM89A	protein_coding	1.73183	3.35169	14.7917	4.32379e-43	7.21086e-42	87.0793
ENSG00000166508	MCM7	protein_coding	1.26717	7.87524	14.77	5.51561e-43	9.16753e-42	86.5662
ENSG00000171659	GPR34	protein_coding	-2.02828	1.43347	-14.7661	5.76406e-43	9.56975e-42	86.697
ENSG00000198846	TOX	protein_coding	-2.23903	2.67	-14.7624	6.00578e-43	9.95992e-42	86.539
ENSG00000130176	CNN1	protein_coding	-3.75178	4.55193	-14.7588	6.25323e-43	1.03587e-41	86.4712
ENSG00000160746	ANO10	protein_coding	-1.07207	5.43857	-14.754	6.59811e-43	1.09056e-41	86.3873
ENSG00000180817	PPA1	protein_coding	1.16652	8.26196	14.7533	6.64793e-43	1.09758e-41	86.3869
ENSG00000133424	LARGE1	protein_coding	-1.29952	4.51183	-14.749	6.97592e-43	1.15045e-41	86.3387
ENSG00000183578	TNFAIP8L3	protein_coding	-1.93706	1.28771	-14.7465	7.18043e-43	1.18286e-41	86.4978
ENSG00000101158	NELFCD	protein_coding	1.36875	7.10282	14.7253	9.09888e-43	1.49226e-41	86.0653
ENSG00000169679	BUB1	protein_coding	1.40884	5.14898	14.7216	9.48836e-43	1.55441e-41	86.1167
ENSG00000186185	KIF18B	protein_coding	1.81443	4.36466	14.7214	9.50851e-43	1.55599e-41	86.2349
ENSG00000100739	BDKRB1	protein_coding	-1.79281	0.565486	-14.718	9.8721e-43	1.61371e-41	86.2494
ENSG00000106628	POLD2	protein_coding	1.26148	7.19347	14.7146	1.02631e-42	1.67577e-41	85.9448
ENSG00000141447	OSBPL1A	protein_coding	-1.8496	4.01948	-14.7096	1.08531e-42	1.77016e-41	85.9039
ENSG00000046889	PREX2	protein_coding	-1.71129	1.08919	-14.7085	1.09869e-42	1.78806e-41	86.1063
ENSG00000151702	FLI1	protein_coding	-1.53965	2.76761	-14.7074	1.11158e-42	1.80704e-41	85.9531
ENSG00000183778	B3GALT5	protein_coding	-3.63651	3.91157	-14.7043	1.15182e-42	1.87041e-41	85.8553
ENSG00000006118	TMEM132A	protein_coding	2.35548	5.05786	14.7012	1.19164e-42	1.93296e-41	85.9921
ENSG00000255112	CHMP1B	protein_coding	-1.02441	5.90636	-14.6992	1.21904e-42	1.97525e-41	85.7783
ENSG00000163681	SLMAP	protein_coding	-1.11668	5.88416	-14.6983	1.23103e-42	1.99249e-41	85.7697
ENSG00000075142	SRI	protein_coding	-1.51321	7.36865	-14.6726	1.64128e-42	2.65072e-41	85.5206
ENSG00000104907	TRMT1	protein_coding	1.32571	5.53993	14.6709	1.67246e-42	2.69815e-41	85.5147
ENSG00000123989	CHPF	protein_coding	1.66163	7.20117	14.6672	1.74361e-42	2.80987e-41	85.4194
ENSG00000142875	PRKACB	protein_coding	-2.36784	5.25373	-14.6603	1.88221e-42	3.02993e-41	85.3581
ENSG00000114541	FRMD4B	protein_coding	-1.19108	3.86817	-14.6531	2.04041e-42	3.28104e-41	85.2911
ENSG00000110934	BIN2	protein_coding	-1.28298	2.64576	-14.6506	2.09895e-42	3.37151e-41	85.3497
ENSG00000148180	GSN	protein_coding	-2.03026	8.26158	-14.649	2.13623e-42	3.42768e-41	85.2951
ENSG00000075884	ARHGAP15	protein_coding	-1.57616	1.5673	-14.6411	2.33341e-42	3.74001e-41	85.3292
ENSG00000119514	GALNT12	protein_coding	-1.5729	5.35141	-14.6407	2.34399e-42	3.75291e-41	85.129
ENSG00000005001	PRSS22	protein_coding	4.14326	4.0479	14.6403	2.35404e-42	3.76495e-41	85.4333
ENSG00000171451	DSEL	protein_coding	-2.00003	0.122672	-14.6398	2.36797e-42	3.77907e-41	85.3929
ENSG00000136295	TTYH3	protein_coding	1.53972	7.44055	14.6394	2.37762e-42	3.79039e-41	85.1088
ENSG00000065911	MTHFD2	protein_coding	1.37446	6.36693	14.6376	2.42589e-42	3.86318e-41	85.102
ENSG00000197256	KANK2	protein_coding	-1.62806	5.71005	-14.6343	2.516e-42	4.00238e-41	85.0626
ENSG00000196411	EPHB4	protein_coding	1.19979	7.21222	14.63	2.64126e-42	4.19715e-41	85.0038
ENSG00000120833	SOCS2	protein_coding	-1.40909	3.19131	-14.6234	2.84379e-42	4.51414e-41	84.9952
ENSG00000261236	BOP1	protein_coding	1.81108	6.78689	14.6226	2.86795e-42	4.54762e-41	84.935
ENSG00000120158	RCL1	protein_coding	1.02508	3.89534	14.6199	2.95519e-42	4.68095e-41	85.082
ENSG00000197928	ZNF677	protein_coding	-1.90214	0.147054	-14.6154	3.10732e-42	4.91666e-41	85.1245
ENSG00000131849	ZNF132	protein_coding	-1.22275	0.660498	-14.5963	3.84475e-42	6.06407e-41	84.9166
ENSG00000163751	CPA3	protein_coding	-2.66898	2.17533	-14.5908	4.08998e-42	6.44399e-41	84.644
ENSG00000135905	DOCK10	protein_coding	-1.64168	2.65757	-14.581	4.56262e-42	7.18104e-41	84.5503
ENSG00000135124	P2RX4	protein_coding	-1.30308	5.27639	-14.5792	4.65402e-42	7.31713e-41	84.4437
ENSG00000132341	RAN	protein_coding	1.02017	8.50504	14.5737	4.94947e-42	7.76517e-41	84.3959
ENSG00000142528	ZNF473	protein_coding	1.00572	3.72725	14.5719	5.04617e-42	7.90851e-41	84.5648
ENSG00000168003	SLC3A2	protein_coding	1.13788	7.51038	14.57	5.15644e-42	8.0728e-41	84.339
ENSG00000172244	C5orf34	protein_coding	1.45912	1.85664	14.5694	5.19098e-42	8.1183e-41	84.6474
ENSG00000187391	MAGI2	protein_coding	-1.48081	1.25812	-14.5681	5.26282e-42	8.21335e-41	84.5524
ENSG00000149557	FEZ1	protein_coding	-1.60772	1.98306	-14.5681	5.26284e-42	8.21335e-41	84.4761
ENSG00000026508	CD44	protein_coding	1.23461	8.25998	14.5675	5.3039e-42	8.26874e-41	84.3189
ENSG00000138074	SLC5A6	protein_coding	1.74892	6.66925	14.5596	5.7886e-42	9.01489e-41	84.238
ENSG00000159216	RUNX1	protein_coding	1.31853	6.0566	14.5554	6.06453e-42	9.4347e-41	84.1999
ENSG00000133316	WDR74	protein_coding	1.15149	5.14248	14.5451	6.80497e-42	1.05755e-40	84.1382
ENSG00000082497	SERTAD4	protein_coding	-2.10371	1.48743	-14.5443	6.86288e-42	1.06544e-40	84.2173
ENSG00000184428	TOP1MT	protein_coding	1.7318	5.93538	14.542	7.03724e-42	1.09136e-40	84.0816
ENSG00000105974	CAV1	protein_coding	-2.00272	5.09723	-14.5406	7.14805e-42	1.10739e-40	84.0224
ENSG00000166333	ILK	protein_coding	-1.1573	3.49089	-14.5361	7.52199e-42	1.1641e-40	84.0139
ENSG00000146858	ZC3HAV1L	protein_coding	1.92864	2.73454	14.5279	8.23483e-42	1.27044e-40	84.1828
ENSG00000173597	SULT1B1	protein_coding	-3.33235	5.19759	-14.5209	8.90673e-42	1.37267e-40	83.8297
ENSG00000136160	EDNRB	protein_coding	-1.64536	3.02631	-14.5192	9.0767e-42	1.39742e-40	83.8372
ENSG00000185483	ROR1	protein_coding	-2.26573	0.826289	-14.5115	9.8799e-42	1.5195e-40	83.9077
ENSG00000133392	MYH11	protein_coding	-4.81283	6.60192	-14.5084	1.02332e-41	1.5722e-40	83.7597
ENSG00000115946	PNO1	protein_coding	1.07017	4.98116	14.5065	1.04447e-41	1.60303e-40	83.7162
ENSG00000112186	CAP2	protein_coding	-1.83048	1.85676	-14.4872	1.29403e-41	1.98401e-40	83.5703
ENSG00000162437	RAVER2	protein_coding	-1.14469	5.34983	-14.4754	1.47508e-41	2.2546e-40	83.2951
ENSG00000179431	FJX1	protein_coding	2.68847	1.9581	14.4705	1.5577e-41	2.37641e-40	83.5601
ENSG00000166197	NOLC1	protein_coding	1.0325	7.30717	14.4705	1.55798e-41	2.37641e-40	83.2378
ENSG00000079257	LXN	protein_coding	-1.47318	3.79965	-14.4647	1.66115e-41	2.52856e-40	83.2009
ENSG00000088827	SIGLEC1	protein_coding	-2.29695	2.34558	-14.4644	1.66802e-41	2.53642e-40	83.2517
ENSG00000117528	ABCD3	protein_coding	-1.1097	6.03961	-14.4605	1.74177e-41	2.64585e-40	83.134
ENSG00000090530	P3H2	protein_coding	-2.1681	3.14051	-14.4566	1.81865e-41	2.75698e-40	83.1226
ENSG00000242498	ARPIN	protein_coding	-1.01031	5.33817	-14.4503	1.94997e-41	2.95304e-40	83.0169
ENSG00000152503	TRIM36	protein_coding	-1.7833	2.66701	-14.4313	2.40814e-41	3.64318e-40	82.8876
ENSG00000134352	IL6ST	protein_coding	-1.40514	5.78563	-14.4177	2.79726e-41	4.22754e-40	82.6638
ENSG00000064787	BCAS1	protein_coding	-3.04298	4.84739	-14.4105	3.03142e-41	4.56746e-40	82.5988
ENSG00000164330	EBF1	protein_coding	-1.65235	1.20921	-14.4089	3.08387e-41	4.64177e-40	82.7878
ENSG00000100154	TTC28	protein_coding	-1.56699	2.8174	-14.4061	3.18259e-41	4.7855e-40	82.6086
ENSG00000143344	RGL1	protein_coding	-1.44279	3.53914	-14.4018	3.33822e-41	5.01443e-40	82.518
ENSG00000109084	TMEM97	protein_coding	1.50859	6.01998	14.4008	3.37412e-41	5.06323e-40	82.5027
ENSG00000123243	ITIH5	protein_coding	-2.12243	3.97731	-14.3989	3.44676e-41	5.16179e-40	82.462
ENSG00000144381	HSPD1	protein_coding	1.22031	9.2339	14.3985	3.46262e-41	5.1803e-40	82.4727
ENSG00000119938	PPP1R3C	protein_coding	-2.34756	0.566604	-14.3954	3.5822e-41	5.34841e-40	82.6441
ENSG00000116678	LEPR	protein_coding	-1.60533	2.28723	-14.3917	3.73019e-41	5.56376e-40	82.4938
ENSG00000114346	ECT2	protein_coding	1.65422	6.20555	14.3916	3.73405e-41	5.56392e-40	82.3982
ENSG00000168077	SCARA3	protein_coding	-1.90339	2.64575	-14.3908	3.7704e-41	5.61245e-40	82.4364
ENSG00000170075	GPR37L1	protein_coding	-1.65548	1.00096	-14.3774	4.369e-41	6.48396e-40	82.465
ENSG00000116455	WDR77	protein_coding	1.30913	5.68555	14.3579	5.42081e-41	8.01286e-40	82.0408
ENSG00000177181	RIMKLA	protein_coding	-1.60518	3.38452	-14.3541	5.65684e-41	8.35341e-40	81.9985
ENSG00000126803	HSPA2	protein_coding	-2.12386	4.06243	-14.3531	5.71983e-41	8.43802e-40	81.9567
ENSG00000154920	EME1	protein_coding	1.67603	1.99996	14.347	6.11902e-41	9.01795e-40	82.2027
ENSG00000243646	IL10RB	protein_coding	-1.06506	5.58447	-14.3271	7.62236e-41	1.12112e-39	81.6606
ENSG00000173641	HSPB7	protein_coding	-2.79709	1.47032	-14.3247	7.8228e-41	1.14946e-39	81.7493
ENSG00000125977	EIF2S2	protein_coding	1.07938	7.11349	14.3245	7.84283e-41	1.15127e-39	81.6289
ENSG00000139629	GALNT6	protein_coding	1.87664	6.06174	14.3114	9.06324e-41	1.32647e-39	81.5392
ENSG00000137449	CPEB2	protein_coding	-1.10975	3.8587	-14.3098	9.22657e-41	1.34904e-39	81.4999
ENSG00000116171	SCP2	protein_coding	-1.18911	6.90129	-14.3033	9.9062e-41	1.44377e-39	81.4214
ENSG00000123091	RNF11	protein_coding	-1.03948	5.61798	-14.3033	9.91339e-41	1.44377e-39	81.3992
ENSG00000169715	MT1E	protein_coding	-3.28559	4.44162	-14.3028	9.96862e-41	1.45039e-39	81.4122
ENSG00000072163	LIMS2	protein_coding	-2.18821	3.95259	-14.2947	1.08926e-40	1.58326e-39	81.3174
ENSG00000185811	IKZF1	protein_coding	-1.95307	2.64751	-14.2936	1.10288e-40	1.60149e-39	81.3672
ENSG00000118707	TGIF2	protein_coding	1.80375	5.13722	14.281	1.26746e-40	1.83868e-39	81.2838
ENSG00000249115	HAUS5	protein_coding	1.16483	4.36078	14.2729	1.38584e-40	2.00845e-39	81.2218
ENSG00000172164	SNTB1	protein_coding	2.05159	5.65666	14.2686	1.45277e-40	2.10135e-39	81.1174
ENSG00000010671	BTK	protein_coding	-1.90482	1.50717	-14.2611	1.57752e-40	2.27957e-39	81.1205
ENSG00000167315	ACAA2	protein_coding	-1.65698	6.75788	-14.2596	1.60476e-40	2.31667e-39	80.9482
ENSG00000052795	FNIP2	protein_coding	-1.21708	5.14764	-14.2578	1.63555e-40	2.35882e-39	80.9015
ENSG00000162063	CCNF	protein_coding	1.45202	4.9568	14.2504	1.77472e-40	2.55705e-39	80.9414
ENSG00000120156	TEK	protein_coding	-1.55351	2.32891	-14.2407	1.97417e-40	2.84165e-39	80.8394
ENSG00000170476	MZB1	protein_coding	-2.80242	2.89237	-14.2392	2.00848e-40	2.88823e-39	80.7319
ENSG00000163637	PRICKLE2	protein_coding	-1.68447	2.19563	-14.2337	2.13352e-40	3.06508e-39	80.7632
ENSG00000055044	NOP58	protein_coding	1.17595	6.4485	14.2327	2.15586e-40	3.09417e-39	80.6294
ENSG00000119541	VPS4B	protein_coding	-1.13394	5.80014	-14.2291	2.24403e-40	3.2176e-39	80.5883
ENSG00000150995	ITPR1	protein_coding	-1.52731	3.39635	-14.2268	2.30236e-40	3.29805e-39	80.6003
ENSG00000163931	TKT	protein_coding	1.14769	8.75913	14.2238	2.37882e-40	3.401e-39	80.5456
ENSG00000105464	GRIN2D	protein_coding	4.83161	4.64586	14.2217	2.43451e-40	3.47727e-39	80.8364
ENSG00000101294	HM13	protein_coding	1.22322	7.9268	14.2207	2.46219e-40	3.51342e-39	80.495
ENSG00000170271	FAXDC2	protein_coding	-1.89961	3.49055	-14.2166	2.57579e-40	3.67199e-39	80.4757
ENSG00000114656	KIAA1257	protein_coding	3.0967	1.68094	14.2161	2.58966e-40	3.68822e-39	80.7708
ENSG00000111012	CYP27B1	protein_coding	1.81774	1.80001	14.2157	2.59941e-40	3.69854e-39	80.7735
ENSG00000132330	SCLY	protein_coding	1.32514	2.21515	14.2108	2.74338e-40	3.89592e-39	80.7043
ENSG00000133627	ACTR3B	protein_coding	1.22388	3.33833	14.2008	3.06459e-40	4.3396e-39	80.5361
ENSG00000122986	HVCN1	protein_coding	-1.45128	1.44277	-14.1988	3.13151e-40	4.43013e-39	80.483
ENSG00000007216	SLC13A2	protein_coding	-3.64795	1.58218	-14.1977	3.16809e-40	4.4776e-39	80.3172
ENSG00000101412	E2F1	protein_coding	1.75191	4.88605	14.1786	3.90808e-40	5.50772e-39	80.1946
ENSG00000155744	FAM126B	protein_coding	-1.06898	4.03976	-14.1771	3.97498e-40	5.59668e-39	80.04
ENSG00000176387	HSD11B2	protein_coding	-2.45561	6.80446	-14.1601	4.7898e-40	6.73115e-39	79.8808
ENSG00000075914	EXOSC7	protein_coding	1.01931	5.20886	14.1571	4.95e-40	6.94968e-39	79.8574
ENSG00000110900	TSPAN11	protein_coding	-1.85663	2.98347	-14.1549	5.06861e-40	7.10275e-39	79.8313
ENSG00000184949	FAM227A	protein_coding	2.27192	0.811163	14.1414	5.88199e-40	8.21152e-39	79.9574
ENSG00000130766	SESN2	protein_coding	-1.13108	4.52629	-14.1411	5.89754e-40	8.22549e-39	79.6331
ENSG00000197253	TPSB2	protein_coding	-2.62171	1.97935	-14.1398	5.9817e-40	8.33502e-39	79.7021
ENSG00000166123	GPT2	protein_coding	1.64413	6.10714	14.1338	6.38834e-40	8.87662e-39	79.5788
ENSG00000198682	PAPSS2	protein_coding	-2.14927	6.2526	-14.122	7.27619e-40	1.01008e-38	79.4434
ENSG00000160613	PCSK7	protein_coding	-1.21851	5.57694	-14.1163	7.74259e-40	1.07382e-38	79.3548
ENSG00000117016	RIMS3	protein_coding	-1.88514	2.28575	-14.1162	7.75155e-40	1.07406e-38	79.462
ENSG00000121898	CPXM2	protein_coding	-2.38952	2.52314	-14.1099	8.3046e-40	1.14962e-38	79.3437
ENSG00000145220	LYAR	protein_coding	1.34139	4.80065	14.1071	8.5599e-40	1.18275e-38	79.3745
ENSG00000204394	VARS	protein_coding	1.12891	7.22712	14.1029	8.96606e-40	1.23772e-38	79.2045
ENSG00000171848	RRM2	protein_coding	1.44832	6.64393	14.0986	9.39921e-40	1.2951e-38	79.1657
ENSG00000174099	MSRB3	protein_coding	-2.3222	3.6995	-14.0981	9.44983e-40	1.30086e-38	79.1716
ENSG00000178573	MAF	protein_coding	-1.71965	3.95689	-14.0958	9.68968e-40	1.33264e-38	79.1453
ENSG00000114023	FAM162A	protein_coding	-1.13538	6.09334	-14.0924	1.00613e-39	1.38247e-38	79.0985
ENSG00000107282	APBA1	protein_coding	-1.55168	2.38723	-14.0805	1.14499e-39	1.57181e-38	79.0891
ENSG00000169554	ZEB2	protein_coding	-1.88325	3.85146	-14.08	1.15189e-39	1.57982e-38	78.9738
ENSG00000134755	DSC2	protein_coding	-1.64749	6.57191	-14.074	1.23052e-39	1.68611e-38	78.917
ENSG00000136982	DSCC1	protein_coding	1.82189	3.6701	14.0668	1.33045e-39	1.81928e-38	79.0904
ENSG00000028277	POU2F2	protein_coding	-1.63346	1.83595	-14.0667	1.33139e-39	1.81928e-38	78.9859
ENSG00000101444	AHCY	protein_coding	1.5726	8.79938	14.0537	1.53575e-39	2.09467e-38	78.6834
ENSG00000170293	CMTM8	protein_coding	1.27395	3.89558	14.05	1.59912e-39	2.17909e-38	78.8539
ENSG00000109065	NAT9	protein_coding	1.11037	5.10415	14.0455	1.67886e-39	2.28565e-38	78.6582
ENSG00000198759	EGFL6	protein_coding	3.33894	1.20632	14.044	1.70769e-39	2.32065e-38	78.9
ENSG00000151882	CCL28	protein_coding	-2.69751	4.29292	-14.0432	1.72294e-39	2.33923e-38	78.5687
ENSG00000137486	ARRB1	protein_coding	-1.17571	5.1275	-14.034	1.90384e-39	2.58246e-38	78.459
ENSG00000137634	NXPE4	protein_coding	-4.57185	3.27832	-14.0324	1.93878e-39	2.62745e-38	78.4778
ENSG00000141404	GNAL	protein_coding	-1.47467	2.00847	-14.0246	2.11015e-39	2.85709e-38	78.5245
ENSG00000165124	SVEP1	protein_coding	-1.91974	2.95593	-14.0118	2.4265e-39	3.27644e-38	78.2698
ENSG00000132640	BTBD3	protein_coding	-1.18855	5.1892	-14.001	2.73071e-39	3.67715e-38	78.1
ENSG00000143382	ADAMTSL4	protein_coding	-1.63437	2.54197	-13.995	2.91387e-39	3.92023e-38	78.1374
ENSG00000184828	ZBTB7C	protein_coding	-2.9639	3.66595	-13.993	2.97917e-39	4.00445e-38	78.0302
ENSG00000213463	SYNJ2BP	protein_coding	-1.00062	5.12207	-13.9907	3.0552e-39	4.10294e-38	77.9884
ENSG00000156697	UTP14A	protein_coding	1.30352	5.36076	13.989	3.11064e-39	4.17361e-38	78.0338
ENSG00000184162	NR2C2AP	protein_coding	1.09407	4.73038	13.985	3.2516e-39	4.3588e-38	78.0362
ENSG00000140525	FANCI	protein_coding	1.29379	5.52167	13.9792	3.46196e-39	4.62823e-38	77.9155
ENSG00000090889	KIF4A	protein_coding	1.35652	4.98559	13.9761	3.58106e-39	4.78314e-38	77.9364
ENSG00000175711	B3GNTL1	protein_coding	1.43107	2.75179	13.9675	3.93218e-39	5.24267e-38	78.0478
ENSG00000117054	ACADM	protein_coding	-1.40182	5.12575	-13.964	4.08672e-39	5.43893e-38	77.7
ENSG00000079739	PGM1	protein_coding	-1.5543	6.03211	-13.9486	4.83173e-39	6.41893e-38	77.543
ENSG00000133104	SPART	protein_coding	-1.75833	2.77499	-13.9465	4.94427e-39	6.56256e-38	77.5802
ENSG00000163293	NIPAL1	protein_coding	-1.38059	4.59914	-13.9389	5.36835e-39	7.11906e-38	77.4319
ENSG00000100292	HMOX1	protein_coding	-1.63859	4.67559	-13.9319	5.79283e-39	7.67511e-38	77.3552
ENSG00000139725	RHOF	protein_coding	-1.77688	2.12731	-13.9249	6.252e-39	8.25525e-38	77.4149
ENSG00000135916	ITM2C	protein_coding	-2.48014	8.78415	-13.9249	6.25296e-39	8.25525e-38	77.3816
ENSG00000160214	RRP1	protein_coding	1.15072	5.45765	13.9241	6.30321e-39	8.31418e-38	77.3158
ENSG00000168005	C11orf84	protein_coding	1.41353	4.50895	13.924	6.31664e-39	8.32449e-38	77.4313
ENSG00000118420	UBE3D	protein_coding	1.16621	2.48775	13.9195	6.63228e-39	8.72494e-38	77.5299
ENSG00000164934	DCAF13	protein_coding	1.23291	5.9561	13.9192	6.65265e-39	8.74399e-38	77.2352
ENSG00000183801	OLFML1	protein_coding	-1.60345	2.08729	-13.9164	6.85734e-39	8.99707e-38	77.3334
ENSG00000198189	HSD17B11	protein_coding	-1.35774	6.64622	-13.9159	6.89784e-39	9.04221e-38	77.1975
ENSG00000185905	C16orf54	protein_coding	-2.23748	0.733796	-13.9155	6.92702e-39	9.07244e-38	77.4147
ENSG00000048162	NOP16	protein_coding	1.13766	5.13411	13.9111	7.26432e-39	9.50581e-38	77.2003
ENSG00000099901	RANBP1	protein_coding	1.0607	6.55951	13.8837	9.78437e-39	1.27809e-37	76.8299
ENSG00000156006	NAT2	protein_coding	-2.24743	1.84715	-13.8804	1.01392e-38	1.32328e-37	76.92
ENSG00000129675	ARHGEF6	protein_coding	-1.54857	3.03643	-13.8801	1.01752e-38	1.32681e-37	76.8558
ENSG00000101407	TTI1	protein_coding	1.15694	5.40228	13.8766	1.05643e-38	1.37512e-37	76.8059
ENSG00000162894	FCMR	protein_coding	-1.766	1.8636	-13.8613	1.24668e-38	1.61709e-37	76.7551
ENSG00000197888	UGT2B17	protein_coding	-5.52887	2.35071	-13.8614	1.24611e-38	1.61709e-37	76.6441
ENSG00000120885	CLU	protein_coding	-2.80928	5.39936	-13.8487	1.42985e-38	1.85305e-37	76.4776
ENSG00000144354	CDCA7	protein_coding	1.60394	7.01324	13.831	1.73284e-38	2.24376e-37	76.262
ENSG00000166086	JAM3	protein_coding	-1.42557	3.58058	-13.8306	1.73942e-38	2.24836e-37	76.2928
ENSG00000121858	TNFSF10	protein_coding	-1.49085	5.96644	-13.8306	1.73911e-38	2.24836e-37	76.2671
ENSG00000104889	RNASEH2A	protein_coding	1.39569	5.36025	13.8275	1.79943e-38	2.32187e-37	76.3012
ENSG00000181773	GPR3	protein_coding	2.47554	0.17905	13.8225	1.89852e-38	2.4476e-37	76.518
ENSG00000026103	FAS	protein_coding	-1.58101	3.74815	-13.8054	2.28495e-38	2.94069e-37	76.0109
ENSG00000213977	TAX1BP3	protein_coding	-1.05608	4.75859	-13.8022	2.36731e-38	3.04139e-37	75.9552
ENSG00000132003	ZSWIM4	protein_coding	1.3763	4.12847	13.802	2.37027e-38	3.04257e-37	76.1572
ENSG00000198947	DMD	protein_coding	-2.11587	3.13426	-13.7999	2.42631e-38	3.10912e-37	75.9622
ENSG00000205213	LGR4	protein_coding	-1.36938	6.03835	-13.795	2.55876e-38	3.27601e-37	75.8822
ENSG00000091622	PITPNM3	protein_coding	-1.7405	3.61237	-13.7822	2.9376e-38	3.75616e-37	75.7627
ENSG00000138593	SECISBP2L	protein_coding	-1.16561	4.68411	-13.7812	2.97076e-38	3.79366e-37	75.7294
ENSG00000166313	APBB1	protein_coding	-1.65133	2.75765	-13.7785	3.05636e-38	3.89962e-37	75.7799
ENSG00000198721	ECI2	protein_coding	-1.61136	4.54185	-13.7732	3.23671e-38	4.12618e-37	75.6448
ENSG00000090020	SLC9A1	protein_coding	-1.39577	6.01387	-13.7714	3.30106e-38	4.2046e-37	75.6285
ENSG00000134061	CD180	protein_coding	-1.97232	1.19556	-13.7576	3.83059e-38	4.87487e-37	75.6888
ENSG00000137941	TTLL7	protein_coding	-2.15571	0.531797	-13.7482	4.24203e-38	5.38923e-37	75.629
ENSG00000075218	GTSE1	protein_coding	1.38852	4.26001	13.7396	4.65619e-38	5.90023e-37	75.4731
ENSG00000117650	NEK2	protein_coding	1.42829	4.59477	13.737	4.78642e-38	6.06007e-37	75.4082
ENSG00000079462	PAFAH1B3	protein_coding	1.49893	5.4586	13.7333	4.98454e-38	6.30552e-37	75.287
ENSG00000122034	GTF3A	protein_coding	1.66464	7.36752	13.7325	5.02536e-38	6.35174e-37	75.1999
ENSG00000059588	TARBP1	protein_coding	1.20221	5.55219	13.7321	5.04688e-38	6.37351e-37	75.2417
ENSG00000005469	CROT	protein_coding	-1.27432	3.65929	-13.7116	6.29493e-38	7.92937e-37	75.0154
ENSG00000163918	RFC4	protein_coding	1.16146	4.46631	13.7074	6.5843e-38	8.28683e-37	75.0792
ENSG00000170677	SOCS6	protein_coding	-1.14232	4.84393	-13.7068	6.63105e-38	8.33859e-37	74.929
ENSG00000062524	LTK	protein_coding	-2.53909	1.72349	-13.6941	7.59858e-38	9.54717e-37	74.9124
ENSG00000071073	MGAT4A	protein_coding	-1.31824	5.79233	-13.678	9.04438e-38	1.13445e-36	74.6221
ENSG00000136108	CKAP2	protein_coding	1.41796	5.60524	13.6768	9.15596e-38	1.14747e-36	74.6585
ENSG00000140263	SORD	protein_coding	1.35769	5.57656	13.6746	9.38415e-38	1.17508e-36	74.6339
ENSG00000179041	RRS1	protein_coding	1.33599	5.42144	13.6602	1.09544e-37	1.36823e-36	74.4917
ENSG00000079385	CEACAM1	protein_coding	-2.17722	7.67525	-13.6589	1.11077e-37	1.38622e-36	74.481
ENSG00000181026	AEN	protein_coding	1.29451	5.41422	13.6559	1.14694e-37	1.43016e-36	74.4447
ENSG00000152583	SPARCL1	protein_coding	-2.45594	5.71501	-13.6517	1.20062e-37	1.49584e-36	74.3599
ENSG00000164251	F2RL1	protein_coding	-1.3016	6.46904	-13.651	1.20882e-37	1.50479e-36	74.344
ENSG00000121152	NCAPH	protein_coding	1.26957	4.58069	13.641	1.34683e-37	1.67237e-36	74.3683
ENSG00000164691	TAGAP	protein_coding	-1.80147	1.93066	-13.638	1.3909e-37	1.72564e-36	74.3445
ENSG00000172236	TPSAB1	protein_coding	-2.36396	2.11589	-13.6354	1.43063e-37	1.77345e-36	74.2612
ENSG00000149577	SIDT2	protein_coding	-1.00517	5.36423	-13.632	1.48303e-37	1.83687e-36	74.1251
ENSG00000073111	MCM2	protein_coding	1.27521	6.49226	13.6285	1.54014e-37	1.90602e-36	74.0931
ENSG00000204175	GPRIN2	protein_coding	-1.68322	2.78139	-13.6254	1.59163e-37	1.9681e-36	74.1398
ENSG00000171241	SHCBP1	protein_coding	1.41852	3.69444	13.6245	1.60831e-37	1.98707e-36	74.3018
ENSG00000161800	RACGAP1	protein_coding	1.05303	5.93695	13.6134	1.81027e-37	2.23101e-36	73.9435
ENSG00000168398	BDKRB2	protein_coding	-1.33918	4.1407	-13.6092	1.89481e-37	2.33326e-36	73.8979
ENSG00000143409	MINDY1	protein_coding	-1.04782	4.56102	-13.5969	2.16323e-37	2.66158e-36	73.759
ENSG00000164379	FOXQ1	protein_coding	6.18985	4.58736	13.5954	2.19631e-37	2.70004e-36	74.1038
ENSG00000153956	CACNA2D1	protein_coding	-1.97107	1.53414	-13.578	2.64792e-37	3.24716e-36	73.7219
ENSG00000138180	CEP55	protein_coding	1.56674	5.07867	13.5766	2.68806e-37	3.29365e-36	73.6512
ENSG00000134815	DHX34	protein_coding	1.30348	5.17317	13.5745	2.75023e-37	3.36427e-36	73.598
ENSG00000165490	DDIAS	protein_coding	1.87397	3.01839	13.5721	2.82073e-37	3.44766e-36	73.8119
ENSG00000088826	SMOX	protein_coding	2.13578	4.37184	13.5681	2.94312e-37	3.59429e-36	73.7001
ENSG00000137807	KIF23	protein_coding	1.35211	4.62657	13.5674	2.9659e-37	3.61913e-36	73.5847
ENSG00000116741	RGS2	protein_coding	-1.96444	3.9179	-13.5647	3.05331e-37	3.72272e-36	73.4213
ENSG00000071967	CYBRD1	protein_coding	-2.26316	4.99471	-13.5617	3.15453e-37	3.84298e-36	73.3847
ENSG00000089685	BIRC5	protein_coding	1.46626	5.98743	13.5615	3.16011e-37	3.84662e-36	73.4058
ENSG00000135083	CCNJL	protein_coding	-1.73168	2.9439	-13.5588	3.25487e-37	3.95871e-36	73.4098
ENSG00000263155	MYZAP	protein_coding	-1.38283	1.75899	-13.5507	3.54657e-37	4.3029e-36	73.4679
ENSG00000170647	TMEM133	protein_coding	-1.04932	1.95234	-13.5488	3.61918e-37	4.38741e-36	73.4565
ENSG00000110090	CPT1A	protein_coding	-1.19492	7.13867	-13.5483	3.63921e-37	4.40808e-36	73.261
ENSG00000065809	FAM107B	protein_coding	-1.71216	5.26125	-13.5478	3.6596e-37	4.42917e-36	73.2318
ENSG00000115129	TP53I3	protein_coding	-1.14413	4.90681	-13.5438	3.82209e-37	4.62205e-36	73.1862
ENSG00000171388	APLN	protein_coding	3.11424	2.73115	13.5404	3.96033e-37	4.78532e-36	73.5169
ENSG00000182107	TMEM30B	protein_coding	-1.1332	5.94607	-13.5383	4.05234e-37	4.8925e-36	73.1295
ENSG00000149289	ZC3H12C	protein_coding	-1.90373	3.01184	-13.5346	4.21469e-37	5.08438e-36	73.1387
ENSG00000180543	TSPYL5	protein_coding	-1.72267	1.49182	-13.5313	4.36874e-37	5.26165e-36	73.2576
ENSG00000139734	DIAPH3	protein_coding	1.62374	4.04451	13.5299	4.43196e-37	5.33346e-36	73.2757
ENSG00000029153	ARNTL2	protein_coding	2.053	4.3437	13.5292	4.46852e-37	5.37309e-36	73.2765
ENSG00000180914	OXTR	protein_coding	2.46629	0.661995	13.5221	4.82083e-37	5.78733e-36	73.3227
ENSG00000116209	TMEM59	protein_coding	-1.08275	8.117	-13.514	5.25283e-37	6.29576e-36	72.9205
ENSG00000143061	IGSF3	protein_coding	-1.19532	4.66618	-13.4957	6.38855e-37	7.6446e-36	72.678
ENSG00000174600	CMKLR1	protein_coding	-1.79485	2.61623	-13.495	6.4385e-37	7.69816e-36	72.7535
ENSG00000125319	C17orf53	protein_coding	1.44141	2.73486	13.4818	7.41521e-37	8.84457e-36	72.852
ENSG00000160193	WDR4	protein_coding	1.47725	4.40597	13.4754	7.94091e-37	9.46398e-36	72.6515
ENSG00000171747	LGALS4	protein_coding	-1.95451	10.0914	-13.4707	8.3422e-37	9.92629e-36	72.5415
ENSG00000171163	ZNF692	protein_coding	1.55891	4.42529	13.4695	8.45032e-37	1.00469e-35	72.5913
ENSG00000081059	TCF7	protein_coding	1.88506	5.54501	13.4657	8.80311e-37	1.04412e-35	72.4556
ENSG00000122641	INHBA	protein_coding	4.80772	4.22809	13.4644	8.9249e-37	1.05772e-35	72.7111
ENSG00000154734	ADAMTS1	protein_coding	-1.87454	4.14053	-13.4623	9.12495e-37	1.08056e-35	72.3285
ENSG00000240204	SMKR1	protein_coding	3.43511	0.0550066	13.4584	9.51247e-37	1.12466e-35	72.6499
ENSG00000154265	ABCA5	protein_coding	-1.43935	3.74838	-13.4574	9.62044e-37	1.13651e-35	72.2925
ENSG00000075651	PLD1	protein_coding	-1.22379	4.75569	-13.4549	9.87824e-37	1.16511e-35	72.2431
ENSG00000115556	PLCD4	protein_coding	-1.12028	1.44146	-13.4545	9.92584e-37	1.1698e-35	72.4967
ENSG00000100433	KCNK10	protein_coding	-2.43223	0.0308917	-13.447	1.07436e-36	1.26517e-35	72.4496
ENSG00000074416	MGLL	protein_coding	-1.44909	7.3019	-13.446	1.08587e-36	1.27771e-35	72.1845
ENSG00000137077	CCL21	protein_coding	-3.23667	2.95824	-13.4406	1.15082e-36	1.35306e-35	72.1189
ENSG00000120899	PTK2B	protein_coding	-1.3073	5.65181	-13.4343	1.23024e-36	1.44415e-35	72.0241
ENSG00000134057	CCNB1	protein_coding	1.46477	6.26557	13.4311	1.27281e-36	1.49293e-35	72.0057
ENSG00000135424	ITGA7	protein_coding	-1.61825	3.57711	-13.4294	1.29596e-36	1.51889e-35	72.0003
ENSG00000120756	PLS1	protein_coding	-1.45937	7.43687	-13.4288	1.30494e-36	1.5282e-35	72.0058
ENSG00000111962	UST	protein_coding	-2.16493	0.801232	-13.4271	1.32894e-36	1.55508e-35	72.1869
ENSG00000164938	TP53INP1	protein_coding	-1.26741	4.26809	-13.4232	1.38463e-36	1.6177e-35	71.9161
ENSG00000162733	DDR2	protein_coding	-2.24467	3.91771	-13.4153	1.50651e-36	1.75871e-35	71.8328
ENSG00000100003	SEC14L2	protein_coding	1.96042	2.64126	13.4117	1.56487e-36	1.82539e-35	72.1329
ENSG00000198910	L1CAM	protein_coding	-2.84726	2.29797	-13.4059	1.66462e-36	1.94022e-35	71.782
ENSG00000137309	HMGA1	protein_coding	1.38832	8.82652	13.4051	1.67915e-36	1.95408e-35	71.7271
ENSG00000181350	LRRC75A	protein_coding	-1.27058	4.42104	-13.4052	1.67788e-36	1.95408e-35	71.722
ENSG00000065328	MCM10	protein_coding	1.71236	3.55226	13.4	1.77316e-36	2.06188e-35	71.9505
ENSG00000162616	DNAJB4	protein_coding	-1.22494	3.08861	-13.3965	1.84091e-36	2.13897e-35	71.6986
ENSG00000205336	ADGRG1	protein_coding	1.35277	7.85423	13.3932	1.90685e-36	2.21327e-35	71.5848
ENSG00000214357	NEURL1B	protein_coding	-1.48221	5.71555	-13.3891	1.9916e-36	2.30684e-35	71.5479
ENSG00000165138	ANKS6	protein_coding	1.0222	5.40882	13.389	1.99449e-36	2.30838e-35	71.5856
ENSG00000050405	LIMA1	protein_coding	-1.56803	7.16131	-13.3862	2.05399e-36	2.37538e-35	71.5498
ENSG00000123975	CKS2	protein_coding	1.48846	5.6549	13.3814	2.16252e-36	2.49895e-35	71.5177
ENSG00000158023	WDR66	protein_coding	2.34285	1.11622	13.3704	2.43082e-36	2.8068e-35	71.7262
ENSG00000133574	GIMAP4	protein_coding	-1.52316	3.28078	-13.3574	2.79098e-36	3.21516e-35	71.2569
ENSG00000114790	ARHGEF26	protein_coding	-1.5297	2.09603	-13.357	2.80256e-36	3.22599e-35	71.3594
ENSG00000170298	LGALS9B	protein_coding	-2.99346	0.466709	-13.3546	2.87389e-36	3.30553e-35	71.3926
ENSG00000073536	NLE1	protein_coding	1.21913	5.08485	13.3351	3.53596e-36	4.05759e-35	71.0605
ENSG00000119285	HEATR1	protein_coding	1.03354	5.58063	13.3317	3.66451e-36	4.20186e-35	70.9685
ENSG00000239697	TNFSF12	protein_coding	-1.32336	3.3346	-13.3306	3.7064e-36	4.2466e-35	70.9827
ENSG00000187068	C3orf70	protein_coding	-1.70495	3.00232	-13.3283	3.8004e-36	4.35094e-35	70.9627
ENSG00000104356	POP1	protein_coding	1.40264	3.81742	13.3274	3.83724e-36	4.38973e-35	71.1373
ENSG00000124253	PCK1	protein_coding	-3.47232	4.80577	-13.3237	3.98977e-36	4.56071e-35	70.8812
ENSG00000101391	CDK5RAP1	protein_coding	1.0251	5.20005	13.3232	4.00944e-36	4.57966e-35	70.9074
ENSG00000109436	TBC1D9	protein_coding	-1.5437	3.54914	-13.3221	4.05623e-36	4.62953e-35	70.8698
ENSG00000120279	MYCT1	protein_coding	-1.4071	1.50963	-13.3205	4.12913e-36	4.70912e-35	71.0509
ENSG00000166851	PLK1	protein_coding	1.45299	5.98899	13.3169	4.28732e-36	4.88576e-35	70.8126
ENSG00000131018	SYNE1	protein_coding	-1.80152	3.71068	-13.3129	4.47597e-36	5.09682e-35	70.7576
ENSG00000173894	CBX2	protein_coding	3.40292	3.44775	13.3107	4.57769e-36	5.20466e-35	71.0829
ENSG00000158315	RHBDL2	protein_coding	-2.24074	2.68603	-13.3103	4.59919e-36	5.2251e-35	70.7705
ENSG00000120913	PDLIM2	protein_coding	-1.28725	3.83066	-13.307	4.76428e-36	5.40851e-35	70.7066
ENSG00000102221	JADE3	protein_coding	1.30042	4.3682	13.3013	5.05842e-36	5.73804e-35	70.7881
ENSG00000116016	EPAS1	protein_coding	-1.25353	7.05348	-13.3011	5.06998e-36	5.74675e-35	70.6408
ENSG00000108375	RNF43	protein_coding	2.08722	7.73383	13.3009	5.08252e-36	5.75656e-35	70.6089
ENSG00000115163	CENPA	protein_coding	1.48145	3.38243	13.2975	5.26555e-36	5.95932e-35	70.8687
ENSG00000178105	DDX10	protein_coding	1.01412	5.03204	13.2941	5.46029e-36	6.17501e-35	70.6104
ENSG00000138685	FGF2	protein_coding	-1.97623	1.22841	-13.2907	5.65958e-36	6.3955e-35	70.7139
ENSG00000120526	NUDCD1	protein_coding	1.32399	4.94121	13.289	5.76168e-36	6.50097e-35	70.5947
ENSG00000163993	S100P	protein_coding	2.63515	7.35887	13.2848	6.02716e-36	6.79534e-35	70.4588
ENSG00000111897	SERINC1	protein_coding	-1.00331	6.90139	-13.2837	6.09657e-36	6.86837e-35	70.4482
ENSG00000197763	TXNRD3	protein_coding	1.16477	2.95655	13.2813	6.25192e-36	7.03804e-35	70.709
ENSG00000156802	ATAD2	protein_coding	1.48608	5.48059	13.2768	6.55856e-36	7.37764e-35	70.427
ENSG00000113790	EHHADH	protein_coding	-1.17835	4.2009	-13.272	6.89726e-36	7.75275e-35	70.3231
ENSG00000166927	MS4A7	protein_coding	-1.85692	2.82987	-13.268	7.19515e-36	8.07534e-35	70.3324
ENSG00000187741	FANCA	protein_coding	1.37942	4.55507	13.264	7.51044e-36	8.42283e-35	70.3889
ENSG00000141441	GAREM1	protein_coding	-1.04084	3.77061	-13.2583	7.97366e-36	8.92207e-35	70.2037
ENSG00000102384	CENPI	protein_coding	1.50271	2.85369	13.253	8.43288e-36	9.4217e-35	70.4349
ENSG00000183023	SLC8A1	protein_coding	-1.43958	2.93815	-13.2515	8.57047e-36	9.56101e-35	70.1696
ENSG00000110079	MS4A4A	protein_coding	-1.98818	2.21107	-13.2513	8.58833e-36	9.57372e-35	70.203
ENSG00000237649	KIFC1	protein_coding	1.23461	5.54298	13.2506	8.65394e-36	9.63962e-35	70.131
ENSG00000263429	LINC00675	protein_coding	-2.13166	4.19288	-13.2398	9.70508e-36	1.08024e-34	69.9764
ENSG00000135426	TESPA1	protein_coding	-1.91843	0.0275111	-13.2395	9.73473e-36	1.08272e-34	70.2908
ENSG00000116991	SIPA1L2	protein_coding	-1.4842	5.0466	-13.2283	1.09512e-35	1.2162e-34	69.8491
ENSG00000166920	C15orf48	protein_coding	-2.81279	6.54273	-13.2236	1.15159e-35	1.277e-34	69.8506
ENSG00000111665	CDCA3	protein_coding	1.51594	4.52426	13.2217	1.17403e-35	1.30091e-34	69.9658
ENSG00000139618	BRCA2	protein_coding	1.84186	3.68413	13.2175	1.22797e-35	1.35865e-34	70.0251
ENSG00000166482	MFAP4	protein_coding	-2.69266	4.90815	-13.2125	1.2938e-35	1.43042e-34	69.6967
ENSG00000105755	ETHE1	protein_coding	-1.65711	7.02469	-13.2015	1.45331e-35	1.60438e-34	69.6027
ENSG00000165304	MELK	protein_coding	1.43761	4.78865	13.1996	1.4823e-35	1.63516e-34	69.6886
ENSG00000188706	ZDHHC9	protein_coding	1.17497	7.10712	13.199	1.49217e-35	1.64482e-34	69.5362
ENSG00000189221	MAOA	protein_coding	-2.31299	6.64844	-13.1986	1.49903e-35	1.65116e-34	69.5784
ENSG00000189007	ADAT2	protein_coding	1.42813	3.82419	13.19	1.64173e-35	1.807e-34	69.6949
ENSG00000139515	PDX1	protein_coding	4.65691	3.49624	13.1883	1.6716e-35	1.83852e-34	69.8188
ENSG00000185238	PRMT3	protein_coding	1.18464	4.56985	13.1877	1.68125e-35	1.84775e-34	69.5595
ENSG00000067191	CACNB1	protein_coding	-1.17731	2.51116	-13.1841	1.74581e-35	1.91729e-34	69.5316
ENSG00000095110	NXPE1	protein_coding	-3.5202	2.84402	-13.1704	2.01704e-35	2.21025e-34	69.2738
ENSG00000151503	NCAPD3	protein_coding	1.00642	5.54805	13.1612	2.22337e-35	2.43454e-34	69.1777
ENSG00000142207	URB1	protein_coding	1.01345	5.64545	13.1602	2.24601e-35	2.45751e-34	69.162
ENSG00000184349	EFNA5	protein_coding	-2.35507	1.22689	-13.1513	2.4671e-35	2.69744e-34	69.2277
ENSG00000239605	STPG4	protein_coding	4.20161	-0.704963	13.1458	2.6139e-35	2.85374e-34	69.3758
ENSG00000058668	ATP2B4	protein_coding	-1.75474	5.63146	-13.1369	2.87155e-35	3.12811e-34	68.8979
ENSG00000167550	RHEBL1	protein_coding	1.65076	0.82839	13.133	2.99104e-35	3.25349e-34	69.2438
ENSG00000139567	ACVRL1	protein_coding	-1.69085	5.88308	-13.1325	3.00613e-35	3.26752e-34	68.8543
ENSG00000108509	CAMTA2	protein_coding	-1.01101	5.31337	-13.1288	3.12695e-35	3.39635e-34	68.8035
ENSG00000007237	GAS7	protein_coding	-1.85792	3.84441	-13.1287	3.13123e-35	3.39851e-34	68.8194
ENSG00000156299	TIAM1	protein_coding	-1.84759	1.4233	-13.0976	4.33877e-35	4.69881e-34	68.688
ENSG00000115252	PDE1A	protein_coding	-1.76422	1.26105	-13.0953	4.44687e-35	4.81236e-34	68.6868
ENSG00000152669	CCNO	protein_coding	3.09263	2.84562	13.0899	4.70481e-35	5.08408e-34	68.7858
ENSG00000105290	APLP1	protein_coding	-1.84747	0.165866	-13.0897	4.71466e-35	5.09101e-34	68.7214
ENSG00000214706	IFRD2	protein_coding	1.15585	6.38671	13.0892	4.73833e-35	5.11284e-34	68.3957
ENSG00000108106	UBE2S	protein_coding	1.71242	5.08157	13.0856	4.92375e-35	5.30906e-34	68.4959
ENSG00000184005	ST6GALNAC3	protein_coding	-1.64906	0.682415	-13.0828	5.07275e-35	5.46574e-34	68.6235
ENSG00000133731	IMPA1	protein_coding	-1.19355	4.63109	-13.0756	5.4662e-35	5.88539e-34	68.254
ENSG00000143816	WNT9A	protein_coding	-1.97411	0.721172	-13.0715	5.71009e-35	6.13907e-34	68.4792
ENSG00000026751	SLAMF7	protein_coding	-2.32514	3.22244	-13.0619	6.3107e-35	6.77497e-34	68.138
ENSG00000117472	TSPAN1	protein_coding	-2.54307	8.07967	-13.0495	7.19122e-35	7.71469e-34	68.0674
ENSG00000182324	KCNJ14	protein_coding	1.87202	1.07559	13.0454	7.5061e-35	8.04667e-34	68.3334
ENSG00000158106	RHPN1	protein_coding	3.01706	4.34543	13.0422	7.76335e-35	8.31042e-34	68.2287
ENSG00000198453	ZNF568	protein_coding	-1.71212	0.299997	-13.0401	7.93814e-35	8.48528e-34	68.2003
ENSG00000077348	EXOSC5	protein_coding	1.35583	5.1887	13.0394	7.99006e-35	8.53463e-34	67.9645
ENSG00000277443	MARCKS	protein_coding	-1.27802	7.34874	-13.0344	8.42621e-35	8.99403e-34	67.8549
ENSG00000128578	STRIP2	protein_coding	2.31577	2.39847	13.0244	9.34801e-35	9.9636e-34	68.0988
ENSG00000178226	PRSS36	protein_coding	-1.29774	1.24643	-13.0228	9.51219e-35	1.01313e-33	67.9804
ENSG00000133612	AGAP3	protein_coding	1.05345	6.33792	13.0223	9.56348e-35	1.01713e-33	67.6964
ENSG00000160957	RECQL4	protein_coding	2.06815	5.21736	13.0154	1.02761e-34	1.09214e-33	67.7867
ENSG00000134256	CD101	protein_coding	-1.3597	0.896879	-13.008	1.11004e-34	1.17638e-33	67.8511
ENSG00000111602	TIMELESS	protein_coding	1.02296	5.58454	13.0027	1.17413e-34	1.24251e-33	67.5219
ENSG00000186212	SOWAHB	protein_coding	-1.12659	3.62807	-13.0013	1.19059e-34	1.25903e-33	67.5229
ENSG00000064545	TMEM161A	protein_coding	1.22676	5.50153	12.9989	1.22067e-34	1.28993e-33	67.5033
ENSG00000105219	CNTD2	protein_coding	4.07051	1.32238	12.9854	1.40649e-34	1.48418e-33	67.7141
ENSG00000172831	CES2	protein_coding	-2.29606	7.43598	-12.981	1.47289e-34	1.55314e-33	67.3291
ENSG00000141391	PRELID3A	protein_coding	1.75796	1.56471	12.9662	1.71939e-34	1.81049e-33	67.5049
ENSG00000135773	CAPN9	protein_coding	-2.65659	2.12764	-12.9648	1.74393e-34	1.83502e-33	67.1778
ENSG00000064102	INTS13	protein_coding	1.10203	4.93142	12.961	1.81444e-34	1.90651e-33	67.1457
ENSG00000188312	CENPP	protein_coding	1.00467	2.46949	12.9578	1.87549e-34	1.96927e-33	67.3582
ENSG00000110324	IL10RA	protein_coding	-1.76709	3.49704	-12.9562	1.90761e-34	2.00157e-33	67.0382
ENSG00000185252	ZNF74	protein_coding	1.17529	4.13031	12.9551	1.93092e-34	2.0246e-33	67.194
ENSG00000178719	GRINA	protein_coding	1.38591	7.74674	12.9518	1.99749e-34	2.09292e-33	66.9584
ENSG00000128487	SPECC1	protein_coding	-1.35827	4.64373	-12.9508	2.01753e-34	2.11242e-33	66.9549
ENSG00000198720	ANKRD13B	protein_coding	2.25545	3.85814	12.9505	2.02473e-34	2.11847e-33	67.2649
ENSG00000108379	WNT3	protein_coding	2.34794	1.44563	12.9413	2.22941e-34	2.33098e-33	67.257
ENSG00000170390	DCLK2	protein_coding	-1.53603	1.24374	-12.9352	2.375e-34	2.4797e-33	67.0479
ENSG00000167037	SGSM1	protein_coding	-1.91494	1.02219	-12.9329	2.43383e-34	2.53934e-33	67.0141
ENSG00000127914	AKAP9	protein_coding	-1.26631	5.63786	-12.9311	2.47852e-34	2.58414e-33	66.7484
ENSG00000276043	UHRF1	protein_coding	1.79919	4.39193	12.9195	2.79834e-34	2.91555e-33	66.8591
ENSG00000100401	RANGAP1	protein_coding	1.00423	7.10775	12.9194	2.80089e-34	2.91615e-33	66.6206
ENSG00000075702	WDR62	protein_coding	1.78837	3.8364	12.9188	2.81757e-34	2.93146e-33	66.9083
ENSG00000162614	NEXN	protein_coding	-2.00469	2.55526	-12.9054	3.23967e-34	3.35884e-33	66.5535
ENSG00000094804	CDC6	protein_coding	1.5827	5.0592	12.9052	3.24728e-34	3.36437e-33	66.6052
ENSG00000204161	C10orf128	protein_coding	-1.60226	1.9736	-12.8961	3.56855e-34	3.69207e-33	66.5602
ENSG00000149636	DSN1	protein_coding	1.16131	4.89614	12.8898	3.81113e-34	3.93754e-33	66.4195
ENSG00000165891	E2F7	protein_coding	1.79342	2.72657	12.8864	3.94966e-34	4.07783e-33	66.6402
ENSG00000139194	RBP5	protein_coding	-1.36694	1.23524	-12.8804	4.20138e-34	4.3347e-33	66.4983
ENSG00000042980	ADAM28	protein_coding	-1.79271	2.37862	-12.88	4.21893e-34	4.34978e-33	66.3298
ENSG00000105185	PDCD5	protein_coding	1.0212	6.02663	12.8776	4.3259e-34	4.45697e-33	66.2039
ENSG00000136960	ENPP2	protein_coding	-1.89679	3.69748	-12.8746	4.46559e-34	4.5977e-33	66.1816
ENSG00000153233	PTPRR	protein_coding	-2.15622	2.81255	-12.8727	4.55203e-34	4.68344e-33	66.1998
ENSG00000188906	LRRK2	protein_coding	-2.13355	1.0147	-12.8714	4.61309e-34	4.74297e-33	66.3548
ENSG00000105717	PBX4	protein_coding	1.90747	1.59493	12.8704	4.6639e-34	4.79189e-33	66.5198
ENSG00000066230	SLC9A3	protein_coding	-3.44935	3.67741	-12.8613	5.12801e-34	5.26509e-33	66.045
ENSG00000164976	KIAA1161	protein_coding	-1.22142	6.29147	-12.8604	5.17719e-34	5.3119e-33	66.0239
ENSG00000100412	ACO2	protein_coding	-1.09095	6.90101	-12.8597	5.21307e-34	5.34502e-33	66.0272
ENSG00000166780	C16orf45	protein_coding	-1.42177	2.56261	-12.8526	5.61075e-34	5.74482e-33	66.0547
ENSG00000123131	PRDX4	protein_coding	1.23453	6.97355	12.8507	5.72145e-34	5.85412e-33	65.9114
ENSG00000138764	CCNG2	protein_coding	-1.08274	4.95954	-12.8427	6.21945e-34	6.35928e-33	65.8328
ENSG00000126860	EVI2A	protein_coding	-1.84639	1.4218	-12.8344	6.7769e-34	6.92449e-33	65.958
ENSG00000164825	DEFB1	protein_coding	-2.64878	0.692421	-12.8327	6.89909e-34	7.04449e-33	65.9528
ENSG00000000460	C1orf112	protein_coding	1.15671	3.30219	12.8324	6.91905e-34	7.06001e-33	66.0115
ENSG00000181544	FANCB	protein_coding	1.74061	0.824271	12.8271	7.3146e-34	7.45335e-33	66.0828
ENSG00000153823	PID1	protein_coding	-2.16197	3.9217	-12.8246	7.50071e-34	7.6325e-33	65.6583
ENSG00000173068	BNC2	protein_coding	-1.9769	1.61051	-12.8228	7.64463e-34	7.77361e-33	65.8003
ENSG00000107736	CDH23	protein_coding	-1.72499	0.384942	-12.8197	7.89934e-34	8.02711e-33	65.9191
ENSG00000130299	GTPBP3	protein_coding	1.02505	4.46844	12.8095	8.77389e-34	8.89144e-33	65.6315
ENSG00000166451	CENPN	protein_coding	1.26306	4.06265	12.8085	8.86785e-34	8.98051e-33	65.6951
ENSG00000204361	NXPE2	protein_coding	-2.60271	0.425334	-12.8084	8.88049e-34	8.98717e-33	65.7331
ENSG00000104043	ATP8B4	protein_coding	-1.39627	0.809745	-12.7993	9.75783e-34	9.86832e-33	65.6956
ENSG00000131845	ZNF304	protein_coding	-1.88297	1.20786	-12.7979	9.90193e-34	1.00072e-32	65.6026
ENSG00000163515	RETNLB	protein_coding	-3.10053	1.97962	-12.7954	1.01593e-33	1.02533e-32	65.4195
ENSG00000161281	COX7A1	protein_coding	-1.49035	1.80466	-12.7872	1.10625e-33	1.11497e-32	65.4655
ENSG00000134138	MEIS2	protein_coding	-1.97105	1.67034	-12.7861	1.11792e-33	1.12597e-32	65.4173
ENSG00000106688	SLC1A1	protein_coding	-1.96907	3.78511	-12.7858	1.12137e-33	1.12867e-32	65.2631
ENSG00000250510	GPR162	protein_coding	-1.42966	0.377384	-12.7836	1.14831e-33	1.15423e-32	65.5645
ENSG00000172578	KLHL6	protein_coding	-1.80814	2.03263	-12.7818	1.16972e-33	1.17416e-32	65.3533
ENSG00000102898	NUTF2	protein_coding	1.00191	6.93046	12.7793	1.19976e-33	1.20349e-32	65.1745
ENSG00000154553	PDLIM3	protein_coding	-2.15745	4.01748	-12.7769	1.23005e-33	1.23221e-32	65.165
ENSG00000091138	SLC26A3	protein_coding	-6.43176	5.69556	-12.7727	1.28495e-33	1.2846e-32	65.2373
ENSG00000167077	MEI1	protein_coding	-1.76179	1.00933	-12.7711	1.30652e-33	1.30441e-32	65.366
ENSG00000183580	FBXL7	protein_coding	-1.47551	2.08829	-12.7553	1.53861e-33	1.53509e-32	65.1019
ENSG00000120256	LRP11	protein_coding	1.06823	5.95795	12.7498	1.62888e-33	1.62406e-32	64.89
ENSG00000138028	CGREF1	protein_coding	3.44102	4.28276	12.7415	1.77409e-33	1.76646e-32	65.1478
ENSG00000126226	PCID2	protein_coding	1.0169	5.78791	12.7394	1.81344e-33	1.80444e-32	64.7895
ENSG00000107954	NEURL1	protein_coding	-2.42201	2.68437	-12.7353	1.89134e-33	1.88068e-32	64.7847
ENSG00000049449	RCN1	protein_coding	1.15131	7.08366	12.7341	1.91484e-33	1.9015e-32	64.7099
ENSG00000079308	TNS1	protein_coding	-2.59922	5.91889	-12.7276	2.04713e-33	2.03151e-32	64.6797
ENSG00000159259	CHAF1B	protein_coding	1.28438	3.92414	12.723	2.14813e-33	2.13031e-32	64.8359
ENSG00000147955	SIGMAR1	protein_coding	1.1797	7.12904	12.7203	2.20811e-33	2.18687e-32	64.5682
ENSG00000077152	UBE2T	protein_coding	1.44164	4.55355	12.7202	2.21018e-33	2.18746e-32	64.7477
ENSG00000106571	GLI3	protein_coding	-1.98765	1.55154	-12.7133	2.37391e-33	2.34794e-32	64.6846
ENSG00000062282	DGAT2	protein_coding	2.01174	4.75741	12.7132	2.37596e-33	2.3484e-32	64.714
ENSG00000066926	FECH	protein_coding	-1.06659	3.74794	-12.7062	2.55425e-33	2.52126e-32	64.4711
ENSG00000198901	PRC1	protein_coding	1.16677	5.76604	12.7047	2.5951e-33	2.55988e-32	64.4416
ENSG00000131746	TNS4	protein_coding	3.16271	6.33604	12.6961	2.83389e-33	2.79357e-32	64.4738
ENSG00000104324	CPQ	protein_coding	-1.43228	3.97563	-12.6958	2.84411e-33	2.80178e-32	64.3399
ENSG00000163017	ACTG2	protein_coding	-3.67453	5.86148	-12.6903	3.00874e-33	2.96003e-32	64.3225
ENSG00000215018	COL28A1	protein_coding	-2.00581	1.0681	-12.6897	3.02875e-33	2.97773e-32	64.4992
ENSG00000119782	FKBP1B	protein_coding	-1.93526	0.508742	-12.6886	3.0616e-33	3.00804e-32	64.5519
ENSG00000175287	PHYHD1	protein_coding	-1.73321	0.545034	-12.6844	3.19751e-33	3.13949e-32	64.5186
ENSG00000145349	CAMK2D	protein_coding	-1.09697	5.61029	-12.6791	3.37943e-33	3.31371e-32	64.1493
ENSG00000061455	PRDM6	protein_coding	-2.16855	0.0670418	-12.6719	3.63958e-33	3.56645e-32	64.3963
ENSG00000069764	PLA2G10	protein_coding	-1.95198	1.30923	-12.669	3.74774e-33	3.67001e-32	64.2771
ENSG00000103710	RASL12	protein_coding	-1.42907	2.5236	-12.668	3.78881e-33	3.70778e-32	64.1627
ENSG00000273045	C2orf15	protein_coding	1.22873	2.10504	12.6632	3.97973e-33	3.89205e-32	64.3571
ENSG00000162062	C16orf59	protein_coding	1.68401	2.98243	12.6623	4.01468e-33	3.92105e-32	64.328
ENSG00000099834	CDHR5	protein_coding	-2.47924	6.69272	-12.6623	4.01458e-33	3.92105e-32	64.0273
ENSG00000172167	MTBP	protein_coding	1.61842	2.67331	12.6579	4.20238e-33	4.09898e-32	64.2898
ENSG00000167755	KLK6	protein_coding	7.67136	2.08617	12.6507	4.52647e-33	4.41219e-32	64.2847
ENSG00000140416	TPM1	protein_coding	-1.40432	8.253	-12.6444	4.8269e-33	4.69886e-32	63.8616
ENSG00000137502	RAB30	protein_coding	-1.20117	3.3575	-12.6402	5.04332e-33	4.90382e-32	63.8106
ENSG00000081320	STK17B	protein_coding	-1.15573	5.12204	-12.6369	5.21763e-33	5.06924e-32	63.7175
ENSG00000068489	PRR11	protein_coding	1.31751	4.44873	12.6355	5.29025e-33	5.13643e-32	63.8742
ENSG00000204314	PRRT1	protein_coding	-1.18017	0.975306	-12.6353	5.30025e-33	5.14277e-32	64.0208
ENSG00000197275	RAD54B	protein_coding	1.67695	1.70488	12.6237	5.9713e-33	5.7863e-32	63.9865
ENSG00000104738	MCM4	protein_coding	1.15335	7.0843	12.6222	6.06544e-33	5.86986e-32	63.5639
ENSG00000189046	ALKBH2	protein_coding	1.15546	3.93248	12.6127	6.69038e-33	6.45778e-32	63.695
ENSG00000104369	JPH1	protein_coding	1.57975	4.71898	12.6104	6.85104e-33	6.60426e-32	63.615
ENSG00000137168	PPIL1	protein_coding	1.06972	5.24042	12.594	8.10769e-33	7.79537e-32	63.3414
ENSG00000134321	RSAD2	protein_coding	-1.96008	2.74328	-12.5885	8.57669e-33	8.23562e-32	63.2933
ENSG00000137070	IL11RA	protein_coding	-1.16069	2.4781	-12.5814	9.21922e-33	8.84687e-32	63.3097
ENSG00000169607	CKAP2L	protein_coding	1.47535	3.76853	12.5735	1.00022e-32	9.592e-32	63.3387
ENSG00000162004	CCDC78	protein_coding	3.22202	1.04101	12.5732	1.00292e-32	9.60552e-32	63.4991
ENSG00000164109	MAD2L1	protein_coding	1.39634	5.43	12.5733	1.00235e-32	9.60552e-32	63.1385
ENSG00000112759	SLC29A1	protein_coding	1.21792	6.47486	12.5712	1.02379e-32	9.78637e-32	63.0512
ENSG00000181652	ATG9B	protein_coding	3.15965	1.89008	12.5704	1.03184e-32	9.85704e-32	63.4684
ENSG00000176619	LMNB2	protein_coding	1.11795	7.39922	12.5657	1.08339e-32	1.03361e-31	62.988
ENSG00000181634	TNFSF15	protein_coding	1.62768	3.7811	12.5621	1.12434e-32	1.07131e-31	63.2359
ENSG00000172893	DHCR7	protein_coding	1.35989	6.62447	12.5527	1.23798e-32	1.17883e-31	62.8621
ENSG00000111206	FOXM1	protein_coding	1.31864	5.80559	12.5485	1.29239e-32	1.22827e-31	62.8528
ENSG00000152455	SUV39H2	protein_coding	1.03524	3.70867	12.5474	1.30672e-32	1.24109e-31	63.0393
ENSG00000172380	GNG12	protein_coding	-1.17512	6.9898	-12.5462	1.3234e-32	1.25613e-31	62.8171
ENSG00000204370	SDHD	protein_coding	-1.19986	6.1424	-12.5335	1.50574e-32	1.42646e-31	62.6716
ENSG00000121413	ZSCAN18	protein_coding	-1.8474	2.4651	-12.5291	1.57625e-32	1.49135e-31	62.7162
ENSG00000196187	TMEM63A	protein_coding	1.23116	7.53693	12.5276	1.5998e-32	1.51267e-31	62.6009
ENSG00000144136	SLC20A1	protein_coding	-1.06297	5.88688	-12.5263	1.62088e-32	1.53162e-31	62.5928
ENSG00000151338	MIPOL1	protein_coding	-1.79971	1.61109	-12.5258	1.63037e-32	1.53961e-31	62.7778
ENSG00000139508	SLC46A3	protein_coding	-1.42084	4.65765	-12.5252	1.64056e-32	1.54825e-31	62.5827
ENSG00000144161	ZC3H8	protein_coding	1.06882	3.75045	12.5207	1.71737e-32	1.6197e-31	62.7619
ENSG00000165732	DDX21	protein_coding	1.1018	7.2978	12.5201	1.72704e-32	1.62779e-31	62.5241
ENSG00000134769	DTNA	protein_coding	-2.20352	1.27884	-12.5189	1.7492e-32	1.64763e-31	62.7082
ENSG00000174371	EXO1	protein_coding	1.53353	3.61938	12.5183	1.759e-32	1.6558e-31	62.8019
ENSG00000185345	PRKN	protein_coding	-1.6887	0.455259	-12.5088	1.93887e-32	1.82281e-31	62.7398
ENSG00000185532	PRKG1	protein_coding	-1.41472	2.78009	-12.5063	1.98989e-32	1.86722e-31	62.4833
ENSG00000070961	ATP2B1	protein_coding	-1.09849	5.72136	-12.5056	2.00312e-32	1.87726e-31	62.3815
ENSG00000128591	FLNC	protein_coding	-2.7359	4.87851	-12.503	2.05815e-32	1.92639e-31	62.3696
ENSG00000076662	ICAM3	protein_coding	-2.02507	0.19796	-12.4944	2.24616e-32	2.09972e-31	62.5962
ENSG00000117791	2018-03-02	protein_coding	-1.23114	3.35129	-12.4892	2.36969e-32	2.2138e-31	62.2781
ENSG00000185909	KLHDC8B	protein_coding	-1.28117	2.9746	-12.4878	2.40287e-32	2.24339e-31	62.2939
ENSG00000170373	CST1	protein_coding	7.3997	2.6855	12.4731	2.79123e-32	2.59779e-31	62.4877
ENSG00000102349	KLF8	protein_coding	-1.48452	0.634295	-12.4715	2.83918e-32	2.64076e-31	62.3596
ENSG00000149260	CAPN5	protein_coding	-1.43238	7.25146	-12.4711	2.8489e-32	2.64814e-31	62.0687
ENSG00000144815	NXPE3	protein_coding	-1.12858	2.57346	-12.4696	2.89429e-32	2.68864e-31	62.1617
ENSG00000104814	MAP4K1	protein_coding	-1.56684	1.87822	-12.4592	3.21575e-32	2.98352e-31	62.1055
ENSG00000196517	SLC6A9	protein_coding	-1.42552	4.02454	-12.4515	3.4787e-32	3.22345e-31	61.8508
ENSG00000143228	NUF2	protein_coding	1.6686	3.78053	12.4498	3.54001e-32	3.27821e-31	62.0988
ENSG00000124942	AHNAK	protein_coding	-1.85752	8.63639	-12.4475	3.62503e-32	3.35485e-31	61.8823
ENSG00000172828	CES3	protein_coding	-2.68338	4.8496	-12.4398	3.91994e-32	3.62325e-31	61.7271
ENSG00000161692	DBF4B	protein_coding	1.16866	3.29073	12.4205	4.77205e-32	4.39444e-31	61.8123
ENSG00000085552	IGSF9	protein_coding	-1.62601	4.37499	-12.4204	4.77798e-32	4.39717e-31	61.5239
ENSG00000135069	PSAT1	protein_coding	2.53775	5.46729	12.4185	4.87207e-32	4.48098e-31	61.6832
ENSG00000130592	LSP1	protein_coding	-1.70173	4.72011	-12.4169	4.94989e-32	4.54972e-31	61.4849
ENSG00000139946	PELI2	protein_coding	-1.48754	3.07621	-12.4114	5.23382e-32	4.80474e-31	61.4944
ENSG00000101335	MYL9	protein_coding	-2.61105	7.12427	-12.4105	5.28485e-32	4.84859e-31	61.4823
ENSG00000065413	ANKRD44	protein_coding	-1.14102	2.59846	-12.4061	5.52616e-32	5.06059e-31	61.5151
ENSG00000177191	B3GNT8	protein_coding	-1.57373	4.36804	-12.4041	5.63569e-32	5.1577e-31	61.3604
ENSG00000132561	MATN2	protein_coding	-2.24593	4.87879	-12.3946	6.20859e-32	5.67151e-31	61.2646
ENSG00000120915	EPHX2	protein_coding	-1.68942	5.23927	-12.3942	6.23775e-32	5.69114e-31	61.2551
ENSG00000111885	MAN1A1	protein_coding	-1.55779	5.70868	-12.3916	6.40153e-32	5.83697e-31	61.2329
ENSG00000149243	KLHL35	protein_coding	3.11828	1.88075	12.3856	6.80319e-32	6.19939e-31	61.6054
ENSG00000198298	ZNF485	protein_coding	1.10992	1.96583	12.3757	7.52143e-32	6.84967e-31	61.4478
ENSG00000197696	NMB	protein_coding	1.68996	2.57385	12.3728	7.75035e-32	7.04949e-31	61.4175
ENSG00000077420	APBB1IP	protein_coding	-1.62149	2.11992	-12.3689	8.05975e-32	7.32193e-31	61.1581
ENSG00000163219	ARHGAP25	protein_coding	-1.32109	2.44673	-12.3686	8.0833e-32	7.33883e-31	61.1419
ENSG00000169851	PCDH7	protein_coding	-1.83878	2.72555	-12.3563	9.15957e-32	8.29565e-31	60.9471
ENSG00000162909	CAPN2	protein_coding	-1.20069	7.79934	-12.3509	9.6764e-32	8.75304e-31	60.8639
ENSG00000103544	C16orf62	protein_coding	-1.60911	4.40128	-12.348	9.96397e-32	9.00219e-31	60.7932
ENSG00000235173	HGH1	protein_coding	1.27278	5.58872	12.3463	1.01351e-31	9.15125e-31	60.8194
ENSG00000106397	PLOD3	protein_coding	1.19374	7.5878	12.3323	1.1684e-31	1.05369e-30	60.6256
ENSG00000170312	CDK1	protein_coding	1.44699	5.72946	12.3223	1.29282e-31	1.16448e-30	60.5764
ENSG00000166025	AMOTL1	protein_coding	-1.83855	3.49707	-12.3202	1.3206e-31	1.18878e-30	60.5354
ENSG00000103222	ABCC1	protein_coding	1.0356	6.32717	12.3174	1.35847e-31	1.22213e-30	60.4817
ENSG00000075275	CELSR1	protein_coding	2.22105	5.02611	12.3144	1.40001e-31	1.25873e-30	60.6575
ENSG00000085999	RAD54L	protein_coding	1.49374	3.51094	12.3096	1.47024e-31	1.32107e-30	60.7033
ENSG00000101265	RASSF2	protein_coding	-1.52485	3.41108	-12.3094	1.47251e-31	1.32232e-30	60.4422
ENSG00000166012	TAF1D	protein_coding	1.15952	6.00955	12.3089	1.48069e-31	1.32886e-30	60.4093
ENSG00000131747	TOP2A	protein_coding	1.33304	7.16092	12.306	1.5242e-31	1.36708e-30	60.3604
ENSG00000175806	MSRA	protein_coding	-1.02728	3.51058	-12.3049	1.54243e-31	1.38259e-30	60.4177
ENSG00000095203	EPB41L4B	protein_coding	-1.33745	6.57222	-12.3015	1.59607e-31	1.42981e-30	60.3367
ENSG00000134222	PSRC1	protein_coding	1.30908	3.64564	12.2975	1.66165e-31	1.48676e-30	60.5556
ENSG00000104723	TUSC3	protein_coding	-1.49437	2.37895	-12.2965	1.67843e-31	1.50087e-30	60.4064
ENSG00000138131	LOXL4	protein_coding	-1.79145	0.534146	-12.2952	1.7011e-31	1.52022e-30	60.5729
ENSG00000100814	CCNB1IP1	protein_coding	1.08568	5.62729	12.295	1.70383e-31	1.52175e-30	60.2875
ENSG00000178075	GRAMD1C	protein_coding	-1.46719	2.33667	-12.2934	1.73184e-31	1.5449e-30	60.3811
ENSG00000170954	ZNF415	protein_coding	-2.03291	0.715435	-12.2929	1.74046e-31	1.55166e-30	60.5124
ENSG00000112773	FAM46A	protein_coding	-1.36487	4.56812	-12.2899	1.7938e-31	1.59729e-30	60.2074
ENSG00000167261	DPEP2	protein_coding	-1.76522	0.285661	-12.2848	1.88877e-31	1.67883e-30	60.4938
ENSG00000007306	CEACAM7	protein_coding	-5.34867	6.11605	-12.2848	1.88849e-31	1.67883e-30	60.2629
ENSG00000088356	PDRG1	protein_coding	1.29565	5.0992	12.284	1.90475e-31	1.69202e-30	60.2403
ENSG00000197208	SLC22A4	protein_coding	-1.35523	1.22952	-12.2806	1.9704e-31	1.74824e-30	60.4003
ENSG00000159263	SIM2	protein_coding	4.09552	3.27912	12.2795	1.99258e-31	1.76687e-30	60.5326
ENSG00000188536	HBA2	protein_coding	-2.22806	1.13967	-12.2787	2.00977e-31	1.78105e-30	60.3106
ENSG00000118596	SLC16A7	protein_coding	-2.04593	0.792806	-12.2689	2.21945e-31	1.96569e-30	60.2598
ENSG00000070814	TCOF1	protein_coding	1.09754	6.4394	12.2649	2.3097e-31	2.04074e-30	59.9532
ENSG00000169213	RAB3B	protein_coding	-2.02323	1.57373	-12.2587	2.45816e-31	2.17062e-30	60.0746
ENSG00000104549	SQLE	protein_coding	1.64969	6.30782	12.2553	2.54611e-31	2.2456e-30	59.8784
ENSG00000137825	ITPKA	protein_coding	-1.76785	3.46038	-12.2547	2.55982e-31	2.25501e-30	59.8865
ENSG00000258311	AC009779.3	protein_coding	-1.08515	0.483424	-12.2545	2.56462e-31	2.2579e-30	60.2136
ENSG00000116649	SRM	protein_coding	1.368	6.33553	12.2513	2.64862e-31	2.33047e-30	59.8274
ENSG00000149554	CHEK1	protein_coding	1.12401	4.71185	12.2491	2.70956e-31	2.38127e-30	59.9134
ENSG00000197892	KIF13B	protein_coding	-1.33096	6.25578	-12.2431	2.87859e-31	2.52832e-30	59.744
ENSG00000139132	FGD4	protein_coding	-1.02996	4.50329	-12.238	3.03053e-31	2.66019e-30	59.6906
ENSG00000153283	CD96	protein_coding	-1.7314	1.57589	-12.2348	3.12858e-31	2.74463e-30	59.8655
ENSG00000165905	LARGE2	protein_coding	4.10865	4.6902	12.2266	3.39798e-31	2.97394e-30	59.9522
ENSG00000134531	EMP1	protein_coding	-1.86264	6.59205	-12.2186	3.68288e-31	3.21569e-30	59.519
ENSG00000139343	SNRPF	protein_coding	1.07523	5.94385	12.2181	3.70438e-31	3.23256e-30	59.4993
ENSG00000074410	CA12	protein_coding	-2.63631	6.49274	-12.2142	3.85139e-31	3.35886e-30	59.492
ENSG00000170779	CDCA4	protein_coding	1.28497	4.65865	12.2129	3.90198e-31	3.40099e-30	59.5828
ENSG00000101596	SMCHD1	protein_coding	-1.27744	5.12495	-12.2127	3.90821e-31	3.40441e-30	59.4291
ENSG00000247077	PGAM5	protein_coding	1.02395	6.51725	12.2061	4.17751e-31	3.63473e-30	59.3619
ENSG00000112245	PTP4A1	protein_coding	-1.1361	7.57465	-12.2055	4.20553e-31	3.65696e-30	59.3959
ENSG00000118507	AKAP7	protein_coding	-1.55464	3.01132	-12.2038	4.27646e-31	3.71646e-30	59.41
ENSG00000155659	VSIG4	protein_coding	-2.10111	2.83747	-12.2021	4.35009e-31	3.77824e-30	59.3829
ENSG00000106009	BRAT1	protein_coding	1.04067	6.24908	12.1894	4.94198e-31	4.28729e-30	59.201
ENSG00000173557	C2orf70	protein_coding	3.12211	1.84584	12.1867	5.0801e-31	4.40454e-30	59.6186
ENSG00000198515	CNGA1	protein_coding	-1.78696	1.17389	-12.1771	5.59334e-31	4.84669e-30	59.3306
ENSG00000156469	MTERF3	protein_coding	1.10856	4.18729	12.1659	6.25899e-31	5.41399e-30	59.1441
ENSG00000120699	EXOSC8	protein_coding	1.0677	5.06924	12.1653	6.29531e-31	5.44224e-30	59.0322
ENSG00000126821	SGPP1	protein_coding	-1.09298	3.87125	-12.1644	6.35468e-31	5.49036e-30	58.9792
ENSG00000101442	ACTR5	protein_coding	1.00744	4.04865	12.1525	7.15949e-31	6.17491e-30	59.0244
ENSG00000082512	TRAF5	protein_coding	1.3608	5.57422	12.1522	7.18435e-31	6.19275e-30	58.8783
ENSG00000079102	RUNX1T1	protein_coding	-1.70518	1.13652	-12.1463	7.6193e-31	6.55242e-30	59.0302
ENSG00000161714	PLCD3	protein_coding	-1.60494	6.54865	-12.1447	7.74908e-31	6.66016e-30	58.7724
ENSG00000156052	GNAQ	protein_coding	-1.10811	5.94751	-12.1411	8.02836e-31	6.8962e-30	58.7167
ENSG00000271824	AC009014.1	protein_coding	-2.73127	1.11707	-12.13	8.97829e-31	7.6988e-30	58.7882
ENSG00000049130	KITLG	protein_coding	-1.42093	4.44187	-12.1248	9.45427e-31	8.0929e-30	58.5576
ENSG00000180198	RCC1	protein_coding	1.0247	6.3192	12.1222	9.7051e-31	8.30282e-30	58.5283
ENSG00000123136	DDX39A	protein_coding	1.11752	6.74626	12.1203	9.89629e-31	8.4615e-30	58.5033
ENSG00000124406	ATP8A1	protein_coding	-1.64312	4.634	-12.1158	1.03488e-30	8.83819e-30	58.4651
ENSG00000112378	PERP	protein_coding	1.15648	8.73642	12.1122	1.07259e-30	9.155e-30	58.4432
ENSG00000111913	RIPOR2	protein_coding	-1.64621	1.75105	-12.1014	1.19539e-30	1.01914e-29	58.5183
ENSG00000107186	MPDZ	protein_coding	-1.65172	2.15209	-12.0984	1.23155e-30	1.04937e-29	58.4335
ENSG00000179914	ITLN1	protein_coding	-5.25081	3.45484	-12.0907	1.3309e-30	1.13271e-29	58.2617
ENSG00000172197	MBOAT1	protein_coding	-1.14378	3.81226	-12.0899	1.34133e-30	1.14094e-29	58.2429
ENSG00000128311	TST	protein_coding	-1.43821	7.2373	-12.0871	1.37915e-30	1.17243e-29	58.2144
ENSG00000134317	GRHL1	protein_coding	2.17474	2.1665	12.0868	1.38402e-30	1.1759e-29	58.5965
ENSG00000152413	HOMER1	protein_coding	1.95546	2.77844	12.0856	1.39999e-30	1.18879e-29	58.5452
ENSG00000124787	RPP40	protein_coding	1.24568	3.0247	12.0836	1.42824e-30	1.21139e-29	58.4726
ENSG00000099953	MMP11	protein_coding	3.75544	5.95777	12.0796	1.48628e-30	1.25846e-29	58.3672
ENSG00000163531	NFASC	protein_coding	-1.58962	3.25135	-12.0633	1.75025e-30	1.47943e-29	57.9914
ENSG00000187678	SPRY4	protein_coding	1.0202	5.63088	12.0603	1.804e-30	1.524e-29	57.9398
ENSG00000144554	FANCD2	protein_coding	1.09464	4.58209	12.0595	1.81849e-30	1.53536e-29	58.0395
ENSG00000107819	SFXN3	protein_coding	1.0555	5.53793	12.0549	1.90214e-30	1.60507e-29	57.8953
ENSG00000213186	TRIM59	protein_coding	1.18773	3.24566	12.0548	1.90408e-30	1.6058e-29	58.1632
ENSG00000123612	ACVR1C	protein_coding	-1.69672	2.1392	-12.0447	2.10745e-30	1.7763e-29	57.9025
ENSG00000173145	NOC3L	protein_coding	1.06216	4.28296	12.0446	2.10889e-30	1.7765e-29	57.9206
ENSG00000119969	HELLS	protein_coding	1.37192	4.42571	12.0429	2.14562e-30	1.80642e-29	57.9234
ENSG00000105711	SCN1B	protein_coding	-1.39463	1.15296	-12.0335	2.35582e-30	1.98001e-29	57.9435
ENSG00000122490	PQLC1	protein_coding	-1.09311	5.40733	-12.0282	2.48314e-30	2.08465e-29	57.5908
ENSG00000243244	STON1	protein_coding	-1.67218	1.87235	-12.0227	2.62534e-30	2.20279e-29	57.7146
ENSG00000158055	GRHL3	protein_coding	3.40433	1.61191	12.0202	2.68985e-30	2.25564e-29	57.9765
ENSG00000134690	CDCA8	protein_coding	1.06812	5.42157	12.0178	2.75685e-30	2.31051e-29	57.5374
ENSG00000183317	EPHA10	protein_coding	-1.39377	3.82994	-12.0173	2.76874e-30	2.31917e-29	57.5114
ENSG00000100242	SUN2	protein_coding	-1.00761	6.70923	-12.013	2.88949e-30	2.41895e-29	57.4557
ENSG00000103148	NPRL3	protein_coding	1.04921	5.6251	12.009	3.00691e-30	2.51583e-29	57.436
ENSG00000167523	SPATA33	protein_coding	1.17915	3.39239	12.0086	3.01904e-30	2.52434e-29	57.6935
ENSG00000142583	SLC2A5	protein_coding	-1.73277	1.94623	-12.0076	3.04923e-30	2.54406e-29	57.5633
ENSG00000124212	PTGIS	protein_coding	-2.31272	2.21885	-12.0041	3.1576e-30	2.63151e-29	57.4462
ENSG00000146410	MTFR2	protein_coding	1.37761	2.91007	12.0004	3.27573e-30	2.72843e-29	57.6676
ENSG00000119227	PIGZ	protein_coding	-1.89343	4.71394	-12.0003	3.27917e-30	2.72976e-29	57.3197
ENSG00000172955	ADH6	protein_coding	-2.12888	2.30494	-11.9956	3.43643e-30	2.85906e-29	57.3704
ENSG00000185885	IFITM1	protein_coding	1.80644	7.86798	11.9947	3.46928e-30	2.88477e-29	57.2564
ENSG00000165807	PPP1R36	protein_coding	-1.53425	1.5168	-11.9939	3.49746e-30	2.90658e-29	57.4969
ENSG00000139626	ITGB7	protein_coding	-1.71697	1.91997	-11.9875	3.72444e-30	3.09175e-29	57.3747
ENSG00000235098	ANKRD65	protein_coding	-1.80262	0.277046	-11.9866	3.75843e-30	3.11821e-29	57.5276
ENSG00000141527	CARD14	protein_coding	2.31437	1.77852	11.9863	3.76949e-30	3.12564e-29	57.6245
ENSG00000265972	TXNIP	protein_coding	-1.75918	8.53675	-11.9847	3.83235e-30	3.17598e-29	57.248
ENSG00000135617	PRADC1	protein_coding	-1.04999	4.26905	-11.9795	4.0344e-30	3.33597e-29	57.1295
ENSG00000178773	CPNE7	protein_coding	5.17086	3.95788	11.9725	4.32541e-30	3.57262e-29	57.4972
ENSG00000127586	CHTF18	protein_coding	1.672	4.79589	11.9697	4.44998e-30	3.67142e-29	57.1975
ENSG00000114248	LRRC31	protein_coding	-1.83497	3.31702	-11.9686	4.4952e-30	3.70667e-29	57.0416
ENSG00000162949	CAPN13	protein_coding	-2.39453	2.39681	-11.9674	4.55026e-30	3.74998e-29	57.0678
ENSG00000144395	CCDC150	protein_coding	1.84925	1.08107	11.9633	4.74052e-30	3.90461e-29	57.4042
ENSG00000093009	CDC45	protein_coding	1.62109	4.24635	11.9603	4.88485e-30	4.02126e-29	57.1677
ENSG00000140104	C14orf79	protein_coding	1.19809	3.2929	11.9566	5.06863e-30	4.17023e-29	57.1897
ENSG00000169710	FASN	protein_coding	1.47736	8.27074	11.9527	5.26911e-30	4.33037e-29	56.8474
ENSG00000146733	PSPH	protein_coding	1.33245	4.54887	11.9495	5.43683e-30	4.46573e-29	56.9822
ENSG00000134516	DOCK2	protein_coding	-1.69765	3.11458	-11.9398	5.98747e-30	4.91257e-29	56.7755
ENSG00000104894	CD37	protein_coding	-1.67905	2.89766	-11.9357	6.23211e-30	5.10482e-29	56.7573
ENSG00000146374	RSPO3	protein_coding	-2.30857	0.773437	-11.9339	6.34699e-30	5.19318e-29	56.9128
ENSG00000127564	PKMYT1	protein_coding	1.80539	4.85631	11.9325	6.43936e-30	5.26586e-29	56.84
ENSG00000185274	GALNT17	protein_coding	-2.06169	0.0238178	-11.9302	6.58367e-30	5.37793e-29	56.9748
ENSG00000171777	RASGRP4	protein_coding	-1.79972	0.0589077	-11.9274	6.7675e-30	5.52505e-29	56.9631
ENSG00000170915	PAQR8	protein_coding	-1.51555	6.26005	-11.9177	7.45365e-30	6.07519e-29	56.5155
ENSG00000120137	PANK3	protein_coding	-1.14688	6.11872	-11.9136	7.76488e-30	6.32539e-29	56.4657
ENSG00000169247	SH3TC2	protein_coding	2.97709	2.92375	11.9041	8.52983e-30	6.93329e-29	56.7966
ENSG00000145703	IQGAP2	protein_coding	-1.98587	5.07587	-11.8987	8.99741e-30	7.30534e-29	56.3195
ENSG00000000971	CFH	protein_coding	-1.75998	4.11792	-11.8971	9.14e-30	7.41706e-29	56.3086
ENSG00000168268	NT5DC2	protein_coding	1.4898	5.94444	11.896	9.24451e-30	7.49776e-29	56.3253
ENSG00000110002	VWA5A	protein_coding	-1.66095	5.04796	-11.8955	9.28568e-30	7.52704e-29	56.2843
ENSG00000183763	TRAIP	protein_coding	1.18164	3.20232	11.8888	9.92334e-30	8.03953e-29	56.5348
ENSG00000152078	TMEM56	protein_coding	-1.84975	4.32136	-11.8873	1.00718e-29	8.15093e-29	56.2084
ENSG00000260314	MRC1	protein_coding	-2.10059	3.1543	-11.8788	1.09627e-29	8.86707e-29	56.1574
ENSG00000118193	KIF14	protein_coding	1.74185	3.19894	11.8761	1.12542e-29	9.09291e-29	56.4402
ENSG00000164611	PTTG1	protein_coding	1.28819	5.22104	11.8741	1.14783e-29	9.26389e-29	56.1556
ENSG00000157833	GAREM2	protein_coding	-1.27891	1.87528	-11.8662	1.2416e-29	1.00152e-28	56.223
ENSG00000023902	PLEKHO1	protein_coding	-1.43227	4.38706	-11.8657	1.24676e-29	1.00514e-28	55.9974
ENSG00000103064	SLC7A6	protein_coding	1.16315	4.3483	11.8645	1.26248e-29	1.01726e-28	56.1485
ENSG00000163297	ANTXR2	protein_coding	-1.38371	5.83795	-11.8633	1.27747e-29	1.02871e-28	55.9708
ENSG00000111077	TNS2	protein_coding	-1.21197	4.91676	-11.861	1.30633e-29	1.05088e-28	55.9442
ENSG00000166959	MS4A8	protein_coding	-2.43725	2.0272	-11.8563	1.36893e-29	1.10004e-28	56.0038
ENSG00000184163	C1QTNF12	protein_coding	-1.84643	1.48815	-11.8552	1.38339e-29	1.11106e-28	56.1133
ENSG00000228672	PROB1	protein_coding	-1.01185	2.1297	-11.8543	1.39604e-29	1.12061e-28	56.1047
ENSG00000128683	GAD1	protein_coding	4.15389	0.232971	11.851	1.44213e-29	1.15635e-28	56.3205
ENSG00000123179	EBPL	protein_coding	1.09075	5.45706	11.85	1.45651e-29	1.16663e-28	55.8815
ENSG00000127418	FGFRL1	protein_coding	1.92801	5.98759	11.8475	1.49381e-29	1.19521e-28	55.8774
ENSG00000101003	GINS1	protein_coding	1.57626	4.78248	11.8454	1.52376e-29	1.21852e-28	55.9583
ENSG00000170456	DENND5B	protein_coding	-1.28584	3.04865	-11.8404	1.60236e-29	1.2793e-28	55.8246
ENSG00000106484	MEST	protein_coding	1.00659	6.15055	11.8358	1.67559e-29	1.33632e-28	55.7028
ENSG00000175084	DES	protein_coding	-4.77245	5.29954	-11.8347	1.69405e-29	1.35032e-28	55.7606
ENSG00000165816	VWA2	protein_coding	3.77787	3.8333	11.8342	1.70348e-29	1.35711e-28	56.1036
ENSG00000148516	ZEB1	protein_coding	-1.57025	3.61906	-11.8294	1.78469e-29	1.42105e-28	55.6622
ENSG00000146263	MMS22L	protein_coding	1.1333	3.85856	11.8194	1.97096e-29	1.56767e-28	55.7677
ENSG00000135119	RNFT2	protein_coding	1.75478	1.76059	11.8177	2.00275e-29	1.59125e-28	55.958
ENSG00000003249	DBNDD1	protein_coding	2.30969	4.24817	11.8161	2.03498e-29	1.61599e-28	55.8142
ENSG00000127920	GNG11	protein_coding	-1.24527	3.31688	-11.8096	2.17099e-29	1.72124e-28	55.5038
ENSG00000181631	P2RY13	protein_coding	-1.9528	0.675552	-11.8014	2.35303e-29	1.86059e-28	55.6623
ENSG00000250565	ATP6V1E2	protein_coding	1.14147	2.21554	11.8012	2.35686e-29	1.86263e-28	55.7441
ENSG00000181085	MAPK15	protein_coding	3.72766	1.81714	11.8009	2.36377e-29	1.86709e-28	55.8311
ENSG00000139874	SSTR1	protein_coding	-1.97033	2.26864	-11.7966	2.46647e-29	1.94614e-28	55.43
ENSG00000188368	PRR19	protein_coding	1.39591	0.318164	11.7942	2.52702e-29	1.99285e-28	55.7605
ENSG00000144857	BOC	protein_coding	-1.84817	2.35602	-11.7919	2.58424e-29	2.03663e-28	55.3778
ENSG00000101182	PSMA7	protein_coding	1.19288	8.20077	11.7912	2.60212e-29	2.04881e-28	55.2641
ENSG00000143375	CGN	protein_coding	-1.24775	6.83802	-11.7837	2.8022e-29	2.20166e-28	55.208
ENSG00000169946	ZFPM2	protein_coding	-1.8629	0.350192	-11.7836	2.80427e-29	2.20212e-28	55.522
ENSG00000140092	FBLN5	protein_coding	-1.56105	3.61131	-11.7778	2.96885e-29	2.32767e-28	55.1602
ENSG00000119711	ALDH6A1	protein_coding	-1.09157	4.57124	-11.7774	2.97896e-29	2.33436e-28	55.1315
ENSG00000205413	SAMD9	protein_coding	-1.7083	3.9069	-11.7722	3.1362e-29	2.45498e-28	55.0895
ENSG00000010327	STAB1	protein_coding	-1.70583	5.20878	-11.7714	3.16167e-29	2.47361e-28	55.0683
ENSG00000184445	KNTC1	protein_coding	1.09896	4.75723	11.7687	3.24731e-29	2.53927e-28	55.1531
ENSG00000160796	NBEAL2	protein_coding	1.2805	7.06503	11.7645	3.38197e-29	2.64318e-28	54.9946
ENSG00000149582	TMEM25	protein_coding	-1.57594	1.67	-11.7641	3.39652e-29	2.65315e-28	55.2166
ENSG00000132465	JCHAIN	protein_coding	-5.25396	6.94289	-11.7636	3.41185e-29	2.66372e-28	55.1261
ENSG00000121621	KIF18A	protein_coding	1.32185	3.07282	11.7599	3.54104e-29	2.76313e-28	55.2898
ENSG00000174177	CTU2	protein_coding	1.08216	4.36347	11.7548	3.72279e-29	2.90037e-28	55.0749
ENSG00000056277	ZNF280C	protein_coding	1.20524	2.41554	11.7526	3.80415e-29	2.96064e-28	55.2592
ENSG00000083635	NUFIP1	protein_coding	1.29446	3.76895	11.7482	3.97143e-29	3.0876e-28	55.1011
ENSG00000105281	SLC1A5	protein_coding	1.14139	7.93515	11.7425	4.19846e-29	3.25897e-28	54.7853
ENSG00000215012	RTL10	protein_coding	1.04019	4.86591	11.7414	4.24551e-29	3.29377e-28	54.8729
ENSG00000106829	TLE4	protein_coding	-1.18797	3.51492	-11.7358	4.48462e-29	3.47201e-28	54.7722
ENSG00000154153	RETREG1	protein_coding	-1.60692	4.64024	-11.7342	4.55638e-29	3.52573e-28	54.706
ENSG00000196507	TCEAL3	protein_coding	-1.26208	2.33824	-11.7336	4.58162e-29	3.54341e-28	54.8603
ENSG00000107338	SHB	protein_coding	1.10615	4.48709	11.7262	4.92638e-29	3.80211e-28	54.7811
ENSG00000137628	DDX60	protein_coding	-1.64632	4.75988	-11.7207	5.20219e-29	4.00872e-28	54.5737
ENSG00000167107	ACSF2	protein_coding	-1.45591	4.95655	-11.707	5.94829e-29	4.57651e-28	54.4388
ENSG00000012048	BRCA1	protein_coding	1.17685	4.60285	11.7045	6.10005e-29	4.69083e-28	54.5555
ENSG00000185630	PBX1	protein_coding	-1.53051	5.12427	-11.7031	6.18277e-29	4.75198e-28	54.401
ENSG00000131019	ULBP3	protein_coding	1.84518	0.289276	11.7023	6.22964e-29	4.78553e-28	54.8749
ENSG00000103241	FOXF1	protein_coding	-1.48465	3.825	-11.7019	6.25756e-29	4.80448e-28	54.4126
ENSG00000088756	ARHGAP28	protein_coding	-1.58675	0.486014	-11.6978	6.50872e-29	4.98957e-28	54.6975
ENSG00000163346	PBXIP1	protein_coding	-1.08001	6.27428	-11.6978	6.5141e-29	4.99111e-28	54.3547
ENSG00000184730	APOBR	protein_coding	-2.00344	5.27081	-11.6864	7.28155e-29	5.56763e-28	54.2447
ENSG00000134874	DZIP1	protein_coding	-1.39029	1.75272	-11.684	7.45455e-29	5.69697e-28	54.4426
ENSG00000150594	ADRA2A	protein_coding	-2.15083	3.08695	-11.6827	7.54719e-29	5.76479e-28	54.2454
ENSG00000132382	MYBBP1A	protein_coding	1.0137	6.27191	11.6824	7.57194e-29	5.78072e-28	54.2023
ENSG00000120889	TNFRSF10B	protein_coding	1.15632	6.30061	11.6796	7.77819e-29	5.93513e-28	54.1781
ENSG00000117298	ECE1	protein_coding	-1.04972	7.16708	-11.6782	7.88583e-29	6.01416e-28	54.1845
ENSG00000168393	DTYMK	protein_coding	1.03025	5.46014	11.6727	8.32108e-29	6.33307e-28	54.1487
ENSG00000180525	PRR26	protein_coding	-1.13521	2.76901	-11.6474	1.06632e-28	8.08655e-28	53.9889
ENSG00000115363	EVA1A	protein_coding	3.37923	2.53447	11.6451	1.09033e-28	8.26018e-28	54.3038
ENSG00000172216	CEBPB	protein_coding	1.42851	5.78374	11.645	1.09154e-28	8.26517e-28	53.882
ENSG00000186496	ZNF396	protein_coding	-1.14708	0.507695	-11.6385	1.16302e-28	8.79739e-28	54.1494
ENSG00000143297	FCRL5	protein_coding	-2.5947	0.787631	-11.6341	1.21352e-28	9.17007e-28	53.9648
ENSG00000143476	DTL	protein_coding	1.24798	4.3759	11.6311	1.25029e-28	9.44311e-28	53.8839
ENSG00000141682	PMAIP1	protein_coding	1.77175	3.39586	11.6306	1.25561e-28	9.47842e-28	54.0412
ENSG00000105202	FBL	protein_coding	1.06809	7.80114	11.6278	1.29077e-28	9.73891e-28	53.6691
ENSG00000204387	C6orf48	protein_coding	1.12436	6.37562	11.6236	1.34455e-28	1.01344e-27	53.6319
ENSG00000163577	EIF5A2	protein_coding	1.26563	3.16031	11.6111	1.51934e-28	1.1417e-27	53.8329
ENSG00000074527	NTN4	protein_coding	-1.24216	3.82218	-11.6099	1.53678e-28	1.15363e-27	53.5277
ENSG00000214078	CPNE1	protein_coding	1.57447	7.56535	11.6071	1.57965e-28	1.18462e-27	53.464
ENSG00000123338	NCKAP1L	protein_coding	-1.63379	3.70598	-11.6062	1.59345e-28	1.19436e-27	53.486
ENSG00000203943	SAMD13	protein_coding	-1.39385	2.61169	-11.6036	1.63476e-28	1.22409e-27	53.5581
ENSG00000198478	SH3BGRL2	protein_coding	-1.10151	6.80296	-11.5997	1.69739e-28	1.26907e-27	53.4154
ENSG00000172731	LRRC20	protein_coding	1.00319	4.26431	11.5978	1.73022e-28	1.29295e-27	53.5496
ENSG00000138772	ANXA3	protein_coding	1.49111	6.38085	11.5934	1.80462e-28	1.34652e-27	53.3499
ENSG00000178301	AQP11	protein_coding	-1.00952	1.6933	-11.5909	1.84972e-28	1.37948e-27	53.5972
ENSG00000142235	LMTK3	protein_coding	2.3578	2.52027	11.5891	1.88235e-28	1.4031e-27	53.7306
ENSG00000149257	SERPINH1	protein_coding	1.12646	7.61591	11.5865	1.93122e-28	1.43809e-27	53.2663
ENSG00000131188	PRR7	protein_coding	2.96416	2.91315	11.5858	1.94385e-28	1.44676e-27	53.7125
ENSG00000152253	SPC25	protein_coding	1.19425	3.39563	11.5825	2.00794e-28	1.49296e-27	53.5301
ENSG00000105227	PRX	protein_coding	-1.20889	1.34424	-11.5808	2.04082e-28	1.51665e-27	53.5134
ENSG00000117385	P3H1	protein_coding	1.12022	4.65366	11.5699	2.26901e-28	1.6837e-27	53.2441
ENSG00000166866	MYO1A	protein_coding	-2.08285	6.05001	-11.5694	2.28035e-28	1.69127e-27	53.1268
ENSG00000175329	ISX	protein_coding	-2.89768	3.77345	-11.5668	2.3392e-28	1.73405e-27	53.0949
ENSG00000110077	MS4A6A	protein_coding	-1.7415	3.88635	-11.5598	2.50426e-28	1.85548e-27	53.0287
ENSG00000158517	NCF1	protein_coding	-1.82423	0.573809	-11.5573	2.56483e-28	1.89941e-27	53.3191
ENSG00000203710	CR1	protein_coding	-2.39208	-0.0411675	-11.5517	2.70967e-28	2.00567e-27	53.2758
ENSG00000142089	IFITM3	protein_coding	1.54106	8.70979	11.5436	2.93098e-28	2.16624e-27	52.8643
ENSG00000137868	STRA6	protein_coding	4.74917	2.24433	11.5415	2.99059e-28	2.20919e-27	53.3264
ENSG00000113296	THBS4	protein_coding	-2.74533	1.43093	-11.5396	3.04552e-28	2.24865e-27	52.9522
ENSG00000184012	TMPRSS2	protein_coding	-1.35175	7.58151	-11.5362	3.14963e-28	2.32321e-27	52.83
ENSG00000111490	TBC1D30	protein_coding	1.24521	3.85949	11.5285	3.39367e-28	2.49824e-27	52.962
ENSG00000137501	SYTL2	protein_coding	-1.45695	5.66095	-11.5236	3.55787e-28	2.61652e-27	52.6666
ENSG00000135052	GOLM1	protein_coding	-1.34675	7.98844	-11.5232	3.57108e-28	2.62493e-27	52.718
ENSG00000169508	GPR183	protein_coding	-1.57284	2.29425	-11.5216	3.62859e-28	2.66588e-27	52.7881
ENSG00000100368	CSF2RB	protein_coding	-1.69839	3.14784	-11.5204	3.6702e-28	2.69512e-27	52.6869
ENSG00000131711	MAP1B	protein_coding	-1.57801	3.34731	-11.519	3.72114e-28	2.73117e-27	52.6621
ENSG00000013810	TACC3	protein_coding	1.05024	5.94133	11.5092	4.09045e-28	2.9963e-27	52.5403
ENSG00000114812	VIPR1	protein_coding	-1.75737	5.00653	-11.5068	4.18589e-28	3.06318e-27	52.5032
ENSG00000140479	PCSK6	protein_coding	-1.14223	4.24183	-11.5057	4.23369e-28	3.09358e-27	52.5061
ENSG00000157168	NRG1	protein_coding	-2.11771	0.682492	-11.5035	4.32226e-28	3.15363e-27	52.766
ENSG00000095637	SORBS1	protein_coding	-1.9165	5.34981	-11.4905	4.90576e-28	3.57234e-27	52.3511
ENSG00000167880	EVPL	protein_coding	1.63384	6.65002	11.4899	4.9332e-28	3.59056e-27	52.3471
ENSG00000106351	AGFG2	protein_coding	-1.08615	5.32313	-11.4883	5.00722e-28	3.64085e-27	52.3216
ENSG00000185332	TMEM105	protein_coding	2.53674	0.497095	11.4878	5.03503e-28	3.65928e-27	52.8142
ENSG00000221944	TIGD1	protein_coding	1.36441	2.17022	11.4862	5.11303e-28	3.71415e-27	52.7123
ENSG00000163406	SLC15A2	protein_coding	-1.12138	1.31223	-11.4856	5.14347e-28	3.73443e-27	52.6102
ENSG00000163131	CTSS	protein_coding	-1.21	7.8169	-11.4779	5.53831e-28	4.01717e-27	52.2731
ENSG00000140534	TICRR	protein_coding	1.53908	3.59013	11.475	5.69722e-28	4.1284e-27	52.5099
ENSG00000025423	HSD17B6	protein_coding	-1.47294	1.0418	-11.4667	6.17612e-28	4.47105e-27	52.424
ENSG00000170989	S1PR1	protein_coding	-1.25854	3.25859	-11.4636	6.36113e-28	4.60274e-27	52.1556
ENSG00000005882	PDK2	protein_coding	-1.07642	4.79147	-11.463	6.40027e-28	4.6288e-27	52.0825
ENSG00000123360	PDE1B	protein_coding	-1.63807	0.40834	-11.4583	6.69607e-28	4.83801e-27	52.3929
ENSG00000186184	POLR1D	protein_coding	1.02145	7.13993	11.4583	6.69338e-28	4.83801e-27	52.0301
ENSG00000164035	EMCN	protein_coding	-1.31566	2.01784	-11.4581	6.70571e-28	4.84261e-27	52.2353
ENSG00000137699	TRIM29	protein_coding	3.85097	5.65323	11.4555	6.88095e-28	4.96675e-27	52.3261
ENSG00000133740	E2F5	protein_coding	1.32114	3.98978	11.4538	6.99329e-28	5.04538e-27	52.2326
ENSG00000135476	ESPL1	protein_coding	1.19796	4.69666	11.4512	7.17081e-28	5.17093e-27	52.1076
ENSG00000182492	BGN	protein_coding	2.25961	7.33554	11.4469	7.47278e-28	5.38345e-27	51.9317
ENSG00000107242	PIP5K1B	protein_coding	-1.13171	5.50208	-11.445	7.61581e-28	5.48117e-27	51.9058
ENSG00000105821	DNAJC2	protein_coding	1.09173	5.21054	11.4431	7.75457e-28	5.57832e-27	51.9522
ENSG00000253304	TMEM200B	protein_coding	-1.6503	0.905583	-11.4421	7.82691e-28	5.62729e-27	52.1887
ENSG00000164171	ITGA2	protein_coding	1.25511	6.23169	11.4415	7.87828e-28	5.65908e-27	51.8846
ENSG00000139514	SLC7A1	protein_coding	1.10545	7.15548	11.4391	8.05727e-28	5.78205e-27	51.846
ENSG00000115687	PASK	protein_coding	1.01932	4.088	11.4373	8.20509e-28	5.88528e-27	52.0307
ENSG00000117724	CENPF	protein_coding	1.39502	5.83312	11.4301	8.79062e-28	6.29917e-27	51.8029
ENSG00000153898	MCOLN2	protein_coding	-1.98078	2.67618	-11.4282	8.95246e-28	6.41203e-27	51.8243
ENSG00000121440	PDZRN3	protein_coding	-1.58058	3.66979	-11.4165	1.00251e-27	7.1734e-27	51.6628
ENSG00000133710	SPINK5	protein_coding	-2.08643	1.64719	-11.4163	1.0045e-27	7.18411e-27	51.8089
ENSG00000162367	TAL1	protein_coding	-1.34131	0.0896247	-11.412	1.04649e-27	7.47725e-27	51.9922
ENSG00000128872	TMOD2	protein_coding	-1.39113	2.70312	-11.4096	1.07157e-27	7.65274e-27	51.6782
ENSG00000124216	SNAI1	protein_coding	1.74809	2.45789	11.4082	1.08614e-27	7.74932e-27	51.972
ENSG00000099338	CATSPERG	protein_coding	-1.28651	0.158286	-11.4075	1.09377e-27	7.79998e-27	51.949
ENSG00000196155	PLEKHG4	protein_coding	1.91638	5.06053	11.4026	1.14668e-27	8.16946e-27	51.6791
ENSG00000197535	MYO5A	protein_coding	-1.34213	3.06698	-11.3928	1.25925e-27	8.96719e-27	51.4882
ENSG00000196497	IPO4	protein_coding	1.24438	2.62498	11.3917	1.27245e-27	9.0568e-27	51.7749
ENSG00000137860	SLC28A2	protein_coding	-3.08708	0.799455	-11.3905	1.2874e-27	9.1588e-27	51.574
ENSG00000103175	WFDC1	protein_coding	-1.43572	3.0895	-11.3893	1.30259e-27	9.26246e-27	51.4511
ENSG00000013573	DDX11	protein_coding	1.20301	4.8523	11.376	1.48132e-27	1.05081e-26	51.3656
ENSG00000109743	BST1	protein_coding	-1.46488	1.85925	-11.3663	1.62512e-27	1.15062e-26	51.3701
ENSG00000101331	CCM2L	protein_coding	-1.18873	0.410139	-11.3626	1.68489e-27	1.19124e-26	51.5092
ENSG00000134955	SLC37A2	protein_coding	-1.82726	2.63348	-11.3586	1.75013e-27	1.23677e-26	51.1737
ENSG00000153044	CENPH	protein_coding	1.24134	3.78318	11.3562	1.79161e-27	1.26427e-26	51.3213
ENSG00000198879	SFMBT2	protein_coding	-1.42372	1.76169	-11.3457	1.98077e-27	1.3951e-26	51.1876
ENSG00000111452	ADGRD1	protein_coding	-1.92369	1.07574	-11.3388	2.11741e-27	1.48922e-26	51.1556
ENSG00000165188	RNF183	protein_coding	3.02455	1.70358	11.3261	2.39141e-27	1.67954e-26	51.2686
ENSG00000122861	PLAU	protein_coding	1.82164	5.67249	11.3175	2.59641e-27	1.82265e-26	50.7785
ENSG00000171433	GLOD5	protein_coding	-1.58774	0.563106	-11.3169	2.61187e-27	1.83264e-26	51.0381
ENSG00000134982	APC	protein_coding	-1.06752	4.28046	-11.3118	2.7416e-27	1.92184e-26	50.6502
ENSG00000132436	FIGNL1	protein_coding	1.09157	4.09584	11.3105	2.77646e-27	1.94536e-26	50.824
ENSG00000143333	RGS16	protein_coding	2.09087	3.85268	11.3082	2.8392e-27	1.98838e-26	50.9371
ENSG00000165633	VSTM4	protein_coding	-1.40838	2.74017	-11.2985	3.11614e-27	2.17616e-26	50.6169
ENSG00000184216	IRAK1	protein_coding	1.04248	7.84221	11.2985	3.11498e-27	2.17616e-26	50.5098
ENSG00000091986	CCDC80	protein_coding	-2.40334	4.76084	-11.2926	3.29526e-27	2.29908e-26	50.4627
ENSG00000161996	WDR90	protein_coding	1.44766	5.42406	11.2912	3.34064e-27	2.32965e-26	50.5219
ENSG00000040275	SPDL1	protein_coding	1.02593	3.69773	11.2746	3.91646e-27	2.72608e-26	50.5262
ENSG00000106089	STX1A	protein_coding	1.73412	3.17058	11.2721	4.0111e-27	2.78933e-26	50.6303
ENSG00000113532	ST8SIA4	protein_coding	-1.3217	2.37884	-11.2715	4.03189e-27	2.80247e-26	50.413
ENSG00000076356	PLXNA2	protein_coding	-1.10039	5.80931	-11.2687	4.14391e-27	2.87899e-26	50.2263
ENSG00000147027	TMEM47	protein_coding	-1.58115	3.272	-11.2676	4.18827e-27	2.90844e-26	50.2648
ENSG00000103034	NDRG4	protein_coding	-1.242	1.86391	-11.2601	4.49676e-27	3.11974e-26	50.381
ENSG00000172296	SPTLC3	protein_coding	-1.73895	1.90443	-11.2549	4.72455e-27	3.27625e-26	50.2752
ENSG00000170296	GABARAP	protein_coding	-1.28231	4.72324	-11.2495	4.97668e-27	3.44947e-26	50.0463
ENSG00000167291	TBC1D16	protein_coding	1.08127	6.26273	11.2474	5.07909e-27	3.51717e-26	50.0292
ENSG00000086991	NOX4	protein_coding	2.83454	0.407144	11.2463	5.1316e-27	3.55022e-26	50.5241
ENSG00000176903	PNMA1	protein_coding	-1.19695	4.31414	-11.2445	5.21856e-27	3.60701e-26	50.0096
ENSG00000169026	MFSD7	protein_coding	-1.39327	1.5825	-11.243	5.29446e-27	3.65776e-26	50.2469
ENSG00000003137	CYP26B1	protein_coding	-1.72552	0.939279	-11.2418	5.35595e-27	3.69853e-26	50.2769
ENSG00000152234	ATP5A1	protein_coding	-1.00298	8.77396	-11.2415	5.37039e-27	3.70677e-26	50.0441
ENSG00000139209	SLC38A4	protein_coding	-2.53209	0.813772	-11.241	5.39608e-27	3.72276e-26	50.1988
ENSG00000154556	SORBS2	protein_coding	-1.87847	4.23812	-11.2374	5.58782e-27	3.85147e-26	49.9368
ENSG00000101199	ARFGAP1	protein_coding	1.13754	6.87324	11.2351	5.71139e-27	3.93298e-26	49.9032
ENSG00000115758	ODC1	protein_coding	1.04515	7.77269	11.2349	5.72187e-27	3.93837e-26	49.9054
ENSG00000117643	MAN1C1	protein_coding	-1.30748	2.55349	-11.2313	5.92205e-27	4.07426e-26	50.0115
ENSG00000166532	RIMKLB	protein_coding	-1.49424	1.72597	-11.223	6.40678e-27	4.39958e-26	50.0165
ENSG00000122188	LAX1	protein_coding	-1.99848	0.187992	-11.2189	6.66439e-27	4.57225e-26	50.1122
ENSG00000103056	SMPD3	protein_coding	-1.48171	5.09653	-11.2163	6.82885e-27	4.68291e-26	49.7304
ENSG00000143498	TAF1A	protein_coding	1.18355	2.41407	11.2116	7.14232e-27	4.89561e-26	50.0755
ENSG00000101745	ANKRD12	protein_coding	-1.07953	4.28916	-11.2037	7.70198e-27	5.26705e-26	49.6238
ENSG00000186638	KIF24	protein_coding	1.05227	3.0139	11.2027	7.77824e-27	5.31675e-26	49.9356
ENSG00000111341	MGP	protein_coding	-2.30995	5.08877	-11.2008	7.91984e-27	5.41104e-26	49.5939
ENSG00000113742	CPEB4	protein_coding	-1.00599	4.20189	-11.2006	7.93076e-27	5.41601e-26	49.6006
ENSG00000154188	ANGPT1	protein_coding	-1.65514	0.881649	-11.1961	8.277e-27	5.64725e-26	49.8496
ENSG00000254709	IGLL5	protein_coding	-3.38521	4.06805	-11.195	8.36551e-27	5.70502e-26	49.548
ENSG00000123473	STIL	protein_coding	1.12855	4.41564	11.1845	9.24711e-27	6.29466e-26	49.5967
ENSG00000160949	TONSL	protein_coding	1.30051	5.14546	11.1827	9.40906e-27	6.40196e-26	49.5109
ENSG00000169442	CD52	protein_coding	-1.52603	3.015	-11.1793	9.71176e-27	6.60489e-26	49.46
ENSG00000112799	LY86	protein_coding	-1.53021	0.877708	-11.1658	1.10443e-26	7.50082e-26	49.5838
ENSG00000163132	MSX1	protein_coding	2.83633	2.08586	11.1647	1.11549e-26	7.57248e-26	49.7323
ENSG00000125354	2018-09-06	protein_coding	-1.11511	4.55729	-11.1646	1.11711e-26	7.5765e-26	49.2484
ENSG00000163898	LIPH	protein_coding	-1.38792	5.75083	-11.1597	1.17012e-26	7.9324e-26	49.1995
ENSG00000082196	C1QTNF3	protein_coding	-1.41249	1.80434	-11.1547	1.22715e-26	8.31141e-26	49.3709
ENSG00000135540	NHSL1	protein_coding	-1.01395	5.66437	-11.1447	1.34941e-26	9.13117e-26	49.0527
ENSG00000180787	ZFP3	protein_coding	-1.26127	2.67852	-11.1442	1.35569e-26	9.16945e-26	49.1798
ENSG00000138771	SHROOM3	protein_coding	-1.00357	6.89023	-11.1419	1.38529e-26	9.36112e-26	49.0465
ENSG00000119636	BBOF1	protein_coding	-1.07338	1.10119	-11.1396	1.41646e-26	9.56739e-26	49.3461
ENSG00000170191	NANP	protein_coding	1.17826	3.48186	11.1367	1.45503e-26	9.81895e-26	49.2737
ENSG00000204472	AIF1	protein_coding	-1.34105	3.09113	-11.1327	1.51165e-26	1.01964e-25	49.0235
ENSG00000241224	C3orf85	protein_coding	-2.39607	0.852373	-11.1315	1.52978e-26	1.0314e-25	49.1808
ENSG00000161929	SCIMP	protein_coding	-1.6473	0.948468	-11.1237	1.64707e-26	1.10846e-25	49.1694
ENSG00000113460	BRIX1	protein_coding	1.12654	5.18665	11.122	1.67409e-26	1.12614e-25	48.9098
ENSG00000063438	AHRR	protein_coding	-1.48024	0.481113	-11.1196	1.71128e-26	1.15011e-25	49.1927
ENSG00000072952	MRVI1	protein_coding	-1.58412	4.13567	-11.1167	1.759e-26	1.18058e-25	48.8028
ENSG00000105677	TMEM147	protein_coding	1.01952	6.48918	11.115	1.78888e-26	1.20009e-25	48.7736
ENSG00000109805	NCAPG	protein_coding	1.22203	4.35568	11.1124	1.83343e-26	1.22942e-25	48.9351
ENSG00000198208	RPS6KL1	protein_coding	1.37122	3.22281	11.1073	1.92343e-26	1.2886e-25	49.0461
ENSG00000107807	TLX1	protein_coding	3.74628	0.886562	11.1042	1.9804e-26	1.32617e-25	49.1914
ENSG00000169435	RASSF6	protein_coding	-1.24891	4.29983	-11.1023	2.0173e-26	1.34966e-25	48.6661
ENSG00000104321	TRPA1	protein_coding	-2.07329	2.16781	-11.0943	2.17566e-26	1.45365e-25	48.7052
ENSG00000102030	NAA10	protein_coding	1.18673	5.65213	11.0931	2.19921e-26	1.46872e-25	48.6109
ENSG00000088002	SULT2B1	protein_coding	3.23155	4.11305	11.0906	2.25348e-26	1.50293e-25	48.9517
ENSG00000100060	MFNG	protein_coding	-1.08871	2.97793	-11.0896	2.27292e-26	1.51521e-25	48.6536
ENSG00000166265	CYYR1	protein_coding	-1.11267	2.35994	-11.0892	2.28304e-26	1.52127e-25	48.7176
ENSG00000135749	PCNX2	protein_coding	1.22766	3.77877	11.0857	2.35973e-26	1.57167e-25	48.7632
ENSG00000141738	GRB7	protein_coding	1.56361	5.55675	11.0768	2.56626e-26	1.70769e-25	48.4957
ENSG00000088451	TGDS	protein_coding	1.12284	4.30114	11.0718	2.68978e-26	1.78828e-25	48.5482
ENSG00000137672	TRPC6	protein_coding	-1.46052	0.282917	-11.0677	2.79753e-26	1.85659e-25	48.7188
ENSG00000105246	EBI3	protein_coding	-1.62202	0.336661	-11.0532	3.20706e-26	2.12552e-25	48.5746
ENSG00000175592	FOSL1	protein_coding	3.19311	3.25843	11.053	3.21272e-26	2.12832e-25	48.6478
ENSG00000163590	PPM1L	protein_coding	-1.05833	3.59025	-11.0522	3.23657e-26	2.14316e-25	48.2386
ENSG00000173599	PC	protein_coding	-1.10398	4.10172	-11.0517	3.25149e-26	2.15208e-25	48.2056
ENSG00000158402	CDC25C	protein_coding	1.16973	3.1535	11.0458	3.43752e-26	2.27115e-25	48.4622
ENSG00000111424	VDR	protein_coding	-1.04143	6.61367	-11.0351	3.80442e-26	2.51132e-25	48.0386
ENSG00000116670	MAD2L2	protein_coding	1.1832	4.48505	11.0339	3.84761e-26	2.53871e-25	48.1866
ENSG00000089486	CDIP1	protein_coding	-1.46829	3.53987	-11.0272	4.09831e-26	2.70171e-25	47.9929
ENSG00000136059	VILL	protein_coding	-1.58936	5.85883	-11.0255	4.1642e-26	2.74393e-25	47.9445
ENSG00000159685	CHCHD6	protein_coding	1.1128	3.89705	11.0222	4.29642e-26	2.82979e-25	48.149
ENSG00000196754	S100A2	protein_coding	3.32254	2.17837	11.0217	4.31396e-26	2.84009e-25	48.4067
ENSG00000179546	HTR1D	protein_coding	4.07054	2.17392	11.02	4.38672e-26	2.88671e-25	48.4039
ENSG00000159433	STARD9	protein_coding	-1.24803	2.33909	-11.0134	4.66851e-26	3.06942e-25	47.9929
ENSG00000157240	FZD1	protein_coding	-1.03256	4.1978	-11.0127	4.69875e-26	3.08793e-25	47.8375
ENSG00000006634	DBF4	protein_coding	1.07981	4.28537	11.0072	4.94507e-26	3.24693e-25	47.9391
ENSG00000196793	ZNF239	protein_coding	1.69	2.50793	11.0005	5.2681e-26	3.45597e-25	48.1237
ENSG00000137558	PI15	protein_coding	-2.32378	0.568866	-10.9972	5.43486e-26	3.56379e-25	47.9563
ENSG00000131016	AKAP12	protein_coding	-2.05149	3.99084	-10.9964	5.47698e-26	3.58824e-25	47.6759
ENSG00000188153	COL4A5	protein_coding	-1.91378	1.38556	-10.996	5.49822e-26	3.60056e-25	47.8933
ENSG00000151012	SLC7A11	protein_coding	2.32592	3.97032	10.9928	5.66554e-26	3.70849e-25	47.979
ENSG00000196335	STK31	protein_coding	3.04018	0.778774	10.9864	6.01612e-26	3.93623e-25	48.0958
ENSG00000176597	B3GNT5	protein_coding	-1.00331	4.83489	-10.9616	7.59227e-26	4.95e-25	47.3425
ENSG00000273079	GRIN2B	protein_coding	3.1056	2.00759	10.9577	7.87762e-26	5.13378e-25	47.8104
ENSG00000160325	CACFD1	protein_coding	-1.01061	5.50686	-10.9539	8.16133e-26	5.31634e-25	47.2665
ENSG00000051341	POLQ	protein_coding	1.37902	3.35042	10.9524	8.27857e-26	5.38798e-25	47.5835
ENSG00000150510	FAM124A	protein_coding	-1.6512	0.502592	-10.9385	9.42815e-26	6.12541e-25	47.4841
ENSG00000178695	KCTD12	protein_coding	-1.94132	5.27729	-10.934	9.83249e-26	6.38251e-25	47.0909
ENSG00000181885	CLDN7	protein_coding	-1.0587	8.31313	-10.9322	9.99678e-26	6.48631e-25	47.1304
ENSG00000093072	ADA2	protein_coding	-1.80471	4.36024	-10.927	1.04965e-25	6.79567e-25	47.0253
ENSG00000130731	METTL26	protein_coding	1.24663	5.91683	10.9173	1.14993e-25	7.43845e-25	46.9563
ENSG00000156970	BUB1B	protein_coding	1.19433	4.59264	10.9151	1.1737e-25	7.58772e-25	47.0575
ENSG00000073712	FERMT2	protein_coding	-1.61283	4.02174	-10.9151	1.17403e-25	7.58772e-25	46.9222
ENSG00000102595	UGGT2	protein_coding	1.08216	4.48313	10.9102	1.22836e-25	7.93539e-25	47.0098
ENSG00000163013	FBXO41	protein_coding	1.86144	4.13485	10.9075	1.26031e-25	8.13666e-25	47.133
ENSG00000146555	SDK1	protein_coding	-1.64386	2.02092	-10.9075	1.26062e-25	8.13666e-25	47.0156
ENSG00000185070	FLRT2	protein_coding	-1.72301	1.71451	-10.9051	1.28929e-25	8.31452e-25	47.0213
ENSG00000187840	EIF4EBP1	protein_coding	1.34553	5.77678	10.9043	1.29901e-25	8.37352e-25	46.8503
ENSG00000140451	PIF1	protein_coding	1.56461	2.72959	10.9022	1.32446e-25	8.53387e-25	47.1932
ENSG00000125864	BFSP1	protein_coding	1.6863	1.28852	10.9	1.35132e-25	8.69938e-25	47.2597
ENSG00000054356	PTPRN	protein_coding	-2.22582	-0.109963	-10.8958	1.40586e-25	9.03868e-25	47.1037
ENSG00000204186	ZDBF2	protein_coding	-1.81335	0.647803	-10.895	1.4158e-25	9.09867e-25	47.0478
ENSG00000174808	BTC	protein_coding	-1.06652	2.78487	-10.8876	1.51836e-25	9.74091e-25	46.7875
ENSG00000134917	ADAMTS8	protein_coding	-1.95555	0.287878	-10.8808	1.61656e-25	1.03485e-24	46.9486
ENSG00000161955	TNFSF13	protein_coding	-1.07366	3.82054	-10.8789	1.64562e-25	1.05254e-24	46.6121
ENSG00000008300	CELSR3	protein_coding	2.44666	4.02985	10.8731	1.73775e-25	1.11051e-24	46.8759
ENSG00000147852	VLDLR	protein_coding	-1.50651	2.4574	-10.8668	1.84287e-25	1.17668e-24	46.5968
ENSG00000015285	WAS	protein_coding	-1.29434	2.48289	-10.8664	1.84923e-25	1.17972e-24	46.6155
ENSG00000006625	GGCT	protein_coding	1.00773	5.71655	10.8643	1.88574e-25	1.20198e-24	46.4625
ENSG00000253729	PRKDC	protein_coding	1.07531	7.87187	10.8605	1.9539e-25	1.24488e-24	46.4035
ENSG00000070669	ASNS	protein_coding	1.26515	5.69709	10.8602	1.95943e-25	1.24788e-24	46.4415
ENSG00000005102	MEOX1	protein_coding	-1.82862	0.480832	-10.8568	2.02285e-25	1.28716e-24	46.7193
ENSG00000180921	FAM83H	protein_coding	1.12682	7.52708	10.8356	2.46543e-25	1.56475e-24	46.1685
ENSG00000002726	AOC1	protein_coding	-1.91711	7.64589	-10.8346	2.48859e-25	1.57877e-24	46.2289
ENSG00000163507	KIAA1524	protein_coding	1.25447	3.48983	10.8333	2.51828e-25	1.59692e-24	46.4523
ENSG00000179750	APOBEC3B	protein_coding	-1.5127	2.81366	-10.8328	2.53016e-25	1.60377e-24	46.2436
ENSG00000016490	CLCA1	protein_coding	-6.4583	4.63782	-10.831	2.5732e-25	1.63035e-24	46.2342
ENSG00000072694	FCGR2B	protein_coding	-1.87736	1.10228	-10.8308	2.57629e-25	1.63162e-24	46.4056
ENSG00000176919	C8G	protein_coding	-1.77523	0.262003	-10.8282	2.63986e-25	1.67116e-24	46.4842
ENSG00000114859	CLCN2	protein_coding	-1.30318	5.15	-10.8278	2.65123e-25	1.67764e-24	46.0994
ENSG00000133943	C14orf159	protein_coding	-1.06553	5.08489	-10.8154	2.97437e-25	1.87811e-24	45.9853
ENSG00000105383	CD33	protein_coding	-1.56006	0.359398	-10.8127	3.05024e-25	1.92438e-24	46.3458
ENSG00000145649	GZMA	protein_coding	-1.75491	1.90882	-10.8125	3.0563e-25	1.92661e-24	46.1435
ENSG00000167513	CDT1	protein_coding	1.42321	5.51576	10.8077	3.19588e-25	2.01283e-24	45.9888
ENSG00000131981	LGALS3	protein_coding	-1.20828	9.54831	-10.8071	3.21166e-25	2.02191e-24	46.0182
ENSG00000182575	NXPH3	protein_coding	-2.12394	0.752998	-10.8012	3.39374e-25	2.13382e-24	46.1422
ENSG00000174500	GCSAM	protein_coding	-1.20201	0.76512	-10.7956	3.57514e-25	2.24502e-24	46.1763
ENSG00000107537	PHYH	protein_coding	-1.0728	5.21677	-10.7953	3.58498e-25	2.25025e-24	45.7994
ENSG00000117090	SLAMF1	protein_coding	-1.53363	0.808653	-10.7813	4.08067e-25	2.5549e-24	46.0175
ENSG00000107833	NPM3	protein_coding	1.37264	5.17429	10.7804	4.11496e-25	2.57528e-24	45.7683
ENSG00000175899	A2M	protein_coding	-1.52948	7.85948	-10.772	4.44901e-25	2.78199e-24	45.6482
ENSG00000112742	TTK	protein_coding	1.25342	4.21422	10.7661	4.70155e-25	2.93448e-24	45.7408
ENSG00000173376	NDNF	protein_coding	-1.82046	1.87319	-10.7646	4.7642e-25	2.97156e-24	45.6977
ENSG00000110881	ASIC1	protein_coding	1.92307	3.85231	10.7619	4.88499e-25	3.04562e-24	45.8272
ENSG00000128342	LIF	protein_coding	1.60623	4.79592	10.7583	5.05331e-25	3.14527e-24	45.6402
ENSG00000095752	IL11	protein_coding	3.69112	0.803523	10.7581	5.06264e-25	3.14975e-24	45.9956
ENSG00000126453	BCL2L12	protein_coding	1.07141	4.61411	10.7578	5.07643e-25	3.15701e-24	45.5989
ENSG00000122122	SASH3	protein_coding	-1.4182	3.20179	-10.7552	5.19835e-25	3.23012e-24	45.503
ENSG00000196557	CACNA1H	protein_coding	-1.65006	3.93472	-10.7542	5.24794e-25	3.25957e-24	45.4402
ENSG00000167695	FAM57A	protein_coding	1.17629	5.09676	10.7535	5.28117e-25	3.27884e-24	45.5112
ENSG00000104081	BMF	protein_coding	-1.09914	3.87162	-10.7522	5.34622e-25	3.31783e-24	45.4393
ENSG00000180353	HCLS1	protein_coding	-1.37207	4.12758	-10.7463	5.64622e-25	3.49669e-24	45.3658
ENSG00000179528	LBX2	protein_coding	1.59384	-0.0348653	10.7453	5.69734e-25	3.52688e-24	45.8786
ENSG00000204410	MSH5	protein_coding	1.81405	1.89485	10.7442	5.75576e-25	3.56007e-24	45.8036
ENSG00000186871	ERCC6L	protein_coding	1.64241	2.89367	10.7427	5.83537e-25	3.6063e-24	45.7139
ENSG00000120694	HSPH1	protein_coding	1.41903	7.39438	10.7398	5.99597e-25	3.70401e-24	45.2858
ENSG00000101104	PABPC1L	protein_coding	2.85686	4.1912	10.7395	6.01182e-25	3.71225e-24	45.6681
ENSG00000151388	ADAMTS12	protein_coding	3.08734	3.70376	10.7389	6.04406e-25	3.73061e-24	45.7098
ENSG00000169116	PARM1	protein_coding	-1.72738	7.25395	-10.7371	6.14892e-25	3.79218e-24	45.3138
ENSG00000198723	TEX45	protein_coding	2.14855	1.57288	10.7364	6.18663e-25	3.81086e-24	45.7636
ENSG00000151914	DST	protein_coding	-1.31227	6.4221	-10.7364	6.18692e-25	3.81086e-24	45.2742
ENSG00000254726	MEX3A	protein_coding	2.61013	3.47158	10.7345	6.29847e-25	3.87634e-24	45.6554
ENSG00000159958	TNFRSF13C	protein_coding	-1.76321	0.4987	-10.7308	6.51813e-25	4.00821e-24	45.5686
ENSG00000161179	YDJC	protein_coding	1.30286	5.24635	10.7266	6.77247e-25	4.16288e-24	45.262
ENSG00000204366	ZBTB12	protein_coding	1.38633	3.09299	10.7211	7.1254e-25	4.378e-24	45.4818
ENSG00000134198	TSPAN2	protein_coding	-1.72664	2.5657	-10.7208	7.14985e-25	4.39121e-24	45.2149
ENSG00000105173	CCNE1	protein_coding	1.45189	3.53489	10.7146	7.56519e-25	4.64437e-24	45.3911
ENSG00000074276	CDHR2	protein_coding	-2.45858	4.92442	-10.7127	7.70129e-25	4.72597e-24	45.0532
ENSG00000101945	SUV39H1	protein_coding	1.07496	4.24712	10.7122	7.73842e-25	4.74678e-24	45.2327
ENSG00000101457	DNTTIP1	protein_coding	1.17127	6.07416	10.7099	7.9064e-25	4.84782e-24	45.0318
ENSG00000135362	PRR5L	protein_coding	-1.07553	5.47709	-10.7085	8.00537e-25	4.90648e-24	45.0023
ENSG00000184371	CSF1	protein_coding	-1.16883	4.35176	-10.7044	8.31876e-25	5.09434e-24	44.9779
ENSG00000180096	2018-09-01	protein_coding	-1.09318	2.66397	-10.7029	8.43024e-25	5.16047e-24	45.1121
ENSG00000138346	DNA2	protein_coding	1.29149	3.34391	10.7024	8.47143e-25	5.18355e-24	45.2742
ENSG00000137267	TUBB2A	protein_coding	-1.08932	3.29559	-10.6967	8.9306e-25	5.45486e-24	44.9771
ENSG00000105011	ASF1B	protein_coding	1.03945	5.47636	10.6966	8.93322e-25	5.45486e-24	44.9408
ENSG00000108821	COL1A1	protein_coding	2.18038	10.5071	10.6866	9.79504e-25	5.96636e-24	44.8484
ENSG00000110848	CD69	protein_coding	-1.73133	1.24924	-10.6849	9.95348e-25	6.06038e-24	45.0636
ENSG00000107317	PTGDS	protein_coding	-1.87719	3.42396	-10.68	1.04103e-24	6.33329e-24	44.7794
ENSG00000116106	EPHA4	protein_coding	-1.82292	2.16688	-10.6742	1.09875e-24	6.67899e-24	44.8321
ENSG00000109674	NEIL3	protein_coding	1.27539	1.99106	10.6733	1.10773e-24	6.72806e-24	45.1236
ENSG00000137135	ARHGEF39	protein_coding	1.16006	3.84135	10.6732	1.10849e-24	6.72995e-24	44.9387
ENSG00000104524	PYCR3	protein_coding	1.50249	4.81314	10.6709	1.13248e-24	6.86994e-24	44.8287
ENSG00000152056	AP1S3	protein_coding	1.3364	2.93342	10.6694	1.14841e-24	6.96376e-24	45.0181
ENSG00000110944	IL23A	protein_coding	2.24338	0.88156	10.6606	1.24478e-24	7.53883e-24	45.1011
ENSG00000140285	FGF7	protein_coding	-1.87619	1.60404	-10.6597	1.25547e-24	7.6005e-24	44.7563
ENSG00000204385	SLC44A4	protein_coding	-1.55206	8.06037	-10.6542	1.32019e-24	7.98905e-24	44.5775
ENSG00000242265	PEG10	protein_coding	-2.47114	0.591761	-10.6535	1.32946e-24	8.04187e-24	44.7786
ENSG00000115468	EFHD1	protein_coding	-1.36918	0.98205	-10.6509	1.36147e-24	8.22538e-24	44.819
ENSG00000111860	CEP85L	protein_coding	-1.38521	0.825166	-10.6501	1.37185e-24	8.28477e-24	44.8221
ENSG00000172238	ATOH1	protein_coding	-2.88959	2.76876	-10.6492	1.38321e-24	8.34653e-24	44.5058
ENSG00000187955	COL14A1	protein_coding	-1.87336	4.70377	-10.6461	1.4227e-24	8.57786e-24	44.4378
ENSG00000082074	FYB1	protein_coding	-1.48867	2.85096	-10.6444	1.44544e-24	8.7114e-24	44.5102
ENSG00000178752	ERFE	protein_coding	2.54091	0.192563	10.6262	1.70748e-24	1.02615e-23	44.7984
ENSG00000184916	JAG2	protein_coding	1.8066	5.17309	10.6222	1.77266e-24	1.06446e-23	44.3713
ENSG00000164045	CDC25A	protein_coding	1.19356	4.28311	10.6218	1.77843e-24	1.06749e-23	44.413
ENSG00000132661	NXT1	protein_coding	1.25932	4.71234	10.6184	1.83547e-24	1.10083e-23	44.3337
ENSG00000170231	FABP6	protein_coding	4.81088	2.12001	10.617	1.85804e-24	1.11392e-23	44.7115
ENSG00000185010	F8	protein_coding	-1.14217	1.9669	-10.6151	1.89091e-24	1.13317e-23	44.3921
ENSG00000189433	GJB4	protein_coding	3.5101	0.99576	10.6148	1.89678e-24	1.13623e-23	44.6933
ENSG00000140297	GCNT3	protein_coding	-2.89903	5.9421	-10.6108	1.96845e-24	1.17821e-23	44.1535
ENSG00000173083	HPSE	protein_coding	-1.19914	3.12834	-10.6064	2.0483e-24	1.22452e-23	44.1651
ENSG00000125835	SNRPB	protein_coding	1.07964	8.08502	10.602	2.13377e-24	1.27459e-23	44.0366
ENSG00000074370	ATP2A3	protein_coding	-1.95027	6.69772	-10.5969	2.23565e-24	1.33491e-23	44.0232
ENSG00000117114	ADGRL2	protein_coding	-1.32154	3.06666	-10.5919	2.33953e-24	1.39469e-23	44.0245
ENSG00000154743	TSEN2	protein_coding	1.07143	4.01045	10.5914	2.34959e-24	1.40012e-23	44.1559
ENSG00000121297	TSHZ3	protein_coding	-1.31767	2.20786	-10.5913	2.35168e-24	1.40081e-23	44.122
ENSG00000103253	HAGHL	protein_coding	2.93281	2.79623	10.5874	2.43851e-24	1.45136e-23	44.3894
ENSG00000197594	ENPP1	protein_coding	-1.35035	2.90848	-10.5854	2.48292e-24	1.4772e-23	43.9788
ENSG00000080839	RBL1	protein_coding	1.18095	4.10245	10.5828	2.54291e-24	1.51228e-23	44.0733
ENSG00000198276	UCKL1	protein_coding	1.14411	5.89666	10.5814	2.57672e-24	1.53177e-23	43.8686
ENSG00000167800	TBX10	protein_coding	-2.463	0.835943	-10.5808	2.58915e-24	1.53855e-23	44.099
ENSG00000117399	CDC20	protein_coding	1.19715	6.12557	10.575	2.73265e-24	1.61928e-23	43.8014
ENSG00000106268	NUDT1	protein_coding	1.0085	4.43844	10.5744	2.74754e-24	1.62745e-23	43.9408
ENSG00000166046	TCP11L2	protein_coding	-1.0459	2.02092	-10.574	2.75753e-24	1.63271e-23	44.0292
ENSG00000169122	FAM110B	protein_coding	-1.55068	0.372515	-10.5709	2.83479e-24	1.67645e-23	44.1376
ENSG00000176658	MYO1D	protein_coding	-1.05278	8.56605	-10.5657	2.97266e-24	1.75588e-23	43.775
ENSG00000101311	FERMT1	protein_coding	1.30223	7.87474	10.5643	3.01291e-24	1.77824e-23	43.6884
ENSG00000115380	EFEMP1	protein_coding	-1.97246	4.37571	-10.5538	3.31559e-24	1.95377e-23	43.6013
ENSG00000126457	PRMT1	protein_coding	1.13294	7.48968	10.5506	3.41316e-24	2.01047e-23	43.5624
ENSG00000128815	WDFY4	protein_coding	-1.52858	2.27148	-10.5497	3.44205e-24	2.02668e-23	43.7181
ENSG00000171431	KRT20	protein_coding	-3.28377	7.59102	-10.5491	3.46223e-24	2.03775e-23	43.6571
ENSG00000272899	AC025594.2	protein_coding	2.01221	1.7768	10.5432	3.65253e-24	2.14805e-23	43.9965
ENSG00000124802	EEF1E1	protein_coding	1.05326	3.32025	10.5377	3.84265e-24	2.25896e-23	43.752
ENSG00000167600	CYP2S1	protein_coding	1.40669	7.36787	10.5268	4.24248e-24	2.48613e-23	43.3457
ENSG00000197128	ZNF772	protein_coding	-1.77321	0.264348	-10.5262	4.26587e-24	2.49786e-23	43.7237
ENSG00000101049	SGK2	protein_coding	-1.88506	4.23364	-10.5227	4.40553e-24	2.5776e-23	43.3215
ENSG00000129993	CBFA2T3	protein_coding	-1.9101	1.94319	-10.5222	4.42414e-24	2.58747e-23	43.4805
ENSG00000128944	KNSTRN	protein_coding	1.02495	4.21993	10.5182	4.59097e-24	2.68186e-23	43.4588
ENSG00000113924	HGD	protein_coding	-1.60061	2.81888	-10.5146	4.74314e-24	2.7664e-23	43.3354
ENSG00000163739	CXCL1	protein_coding	2.87753	5.56387	10.5122	4.84808e-24	2.82649e-23	43.4545
ENSG00000167555	ZNF528	protein_coding	-1.6315	1.46173	-10.5079	5.04168e-24	2.9382e-23	43.4347
ENSG00000196711	ALKAL1	protein_coding	3.14048	-0.134836	10.5002	5.40526e-24	3.14392e-23	43.6633
ENSG00000172543	CTSW	protein_coding	-1.90123	0.818065	-10.4999	5.42188e-24	3.15234e-23	43.4256
ENSG00000143515	ATP8B2	protein_coding	-1.32218	3.56516	-10.497	5.56588e-24	3.23353e-23	43.1263
ENSG00000126785	RHOJ	protein_coding	-1.13312	2.45163	-10.4778	6.6291e-24	3.84219e-23	43.0825
ENSG00000156234	CXCL13	protein_coding	-2.44104	1.2552	-10.4726	6.95062e-24	4.02381e-23	43.0589
ENSG00000262655	SPON1	protein_coding	-2.37646	4.61073	-10.4677	7.26807e-24	4.20595e-23	42.8251
ENSG00000153303	FRMD1	protein_coding	-2.22266	2.6541	-10.4554	8.12681e-24	4.69448e-23	42.7771
ENSG00000168646	AXIN2	protein_coding	2.11414	6.71922	10.4519	8.39086e-24	4.84247e-23	42.7004
ENSG00000179909	ZNF154	protein_coding	-1.18395	0.302537	-10.4485	8.65041e-24	4.99031e-23	43.0626
ENSG00000271601	LIX1L	protein_coding	-1.03678	3.54113	-10.4397	9.36994e-24	5.40119e-23	42.6255
ENSG00000064651	SLC12A2	protein_coding	1.26314	8.7357	10.4388	9.44528e-24	5.44251e-23	42.5727
ENSG00000123500	COL10A1	protein_coding	6.37291	2.48224	10.4316	1.00877e-23	5.80139e-23	43.0432
ENSG00000223572	CKMT1A	protein_coding	-1.20042	3.63381	-10.4276	1.04545e-23	6.01002e-23	42.5061
ENSG00000143167	GPA33	protein_coding	-2.06543	7.68754	-10.425	1.0708e-23	6.15338e-23	42.5057
ENSG00000150907	FOXO1	protein_coding	-1.02696	4.59693	-10.4227	1.09281e-23	6.27741e-23	42.4199
ENSG00000256043	CTSO	protein_coding	-1.07477	4.34917	-10.4224	1.09649e-23	6.29493e-23	42.4224
ENSG00000139112	GABARAPL1	protein_coding	-1.02683	4.53658	-10.4218	1.10255e-23	6.32601e-23	42.4127
ENSG00000171224	C10orf35	protein_coding	1.27893	2.78027	10.4176	1.14519e-23	6.5656e-23	42.7576
ENSG00000005844	ITGAL	protein_coding	-1.46968	3.18966	-10.411	1.21517e-23	6.95065e-23	42.3744
ENSG00000179094	PER1	protein_coding	-1.26898	4.36932	-10.4071	1.25932e-23	7.20042e-23	42.2819
ENSG00000149591	TAGLN	protein_coding	-2.35875	7.23014	-10.4038	1.29717e-23	7.40827e-23	42.3086
ENSG00000129682	FGF13	protein_coding	-1.76581	0.772171	-10.4025	1.31256e-23	7.49326e-23	42.5591
ENSG00000185585	OLFML2A	protein_coding	-1.18909	3.89017	-10.3979	1.36831e-23	7.8044e-23	42.2208
ENSG00000132718	SYT11	protein_coding	-1.26576	3.14349	-10.3916	1.44895e-23	8.25282e-23	42.2145
ENSG00000108242	CYP2C18	protein_coding	-2.12121	0.687193	-10.3905	1.46315e-23	8.33051e-23	42.4333
ENSG00000174125	TLR1	protein_coding	-1.56179	1.2061	-10.3858	1.52577e-23	8.67039e-23	42.3815
ENSG00000146192	FGD2	protein_coding	-1.23311	2.30602	-10.384	1.5518e-23	8.80816e-23	42.2574
ENSG00000145194	ECE2	protein_coding	1.24057	4.2528	10.3833	1.56072e-23	8.85543e-23	42.2803
ENSG00000129810	SGO1	protein_coding	1.22354	2.82094	10.3817	1.58352e-23	8.9779e-23	42.423
ENSG00000121211	MND1	protein_coding	1.34801	2.45206	10.3697	1.76498e-23	9.99142e-23	42.3573
ENSG00000140988	RPS2	protein_coding	1.05686	10.5601	10.3674	1.80255e-23	1.02003e-22	41.9959
ENSG00000197785	ATAD3A	protein_coding	1.07286	5.39067	10.3666	1.81606e-23	1.02727e-22	41.9657
ENSG00000143416	SELENBP1	protein_coding	-2.35692	7.82506	-10.3581	1.95943e-23	1.10711e-22	41.9201
ENSG00000100867	DHRS2	protein_coding	3.02543	0.502642	10.356	1.99694e-23	1.12787e-22	42.3745
ENSG00000137804	NUSAP1	protein_coding	1.06334	5.46474	10.3536	2.0411e-23	1.15237e-22	41.8386
ENSG00000196550	FAM72A	protein_coding	1.42143	0.123729	10.3531	2.04995e-23	1.15693e-22	42.3393
ENSG00000135272	MDFIC	protein_coding	-1.32296	3.31665	-10.3525	2.06175e-23	1.16314e-22	41.8442
ENSG00000011465	DCN	protein_coding	-2.27307	7.06175	-10.3499	2.11004e-23	1.18903e-22	41.819
ENSG00000168734	PKIG	protein_coding	-1.01069	5.15255	-10.341	2.28659e-23	1.28656e-22	41.68
ENSG00000187601	MAGEH1	protein_coding	-1.1846	2.6419	-10.34	2.30753e-23	1.29785e-22	41.82
ENSG00000139998	RAB15	protein_coding	1.10595	6.37964	10.3394	2.32011e-23	1.30444e-22	41.6696
ENSG00000129422	MTUS1	protein_coding	-1.1232	5.82864	-10.3378	2.35426e-23	1.32263e-22	41.6535
ENSG00000107719	PALD1	protein_coding	1.81288	5.19613	10.3288	2.55174e-23	1.43141e-22	41.721
ENSG00000197472	ZNF695	protein_coding	1.78354	0.338543	10.3276	2.58107e-23	1.44731e-22	42.1157
ENSG00000187134	AKR1C1	protein_coding	-1.48419	1.3347	-10.3256	2.62755e-23	1.47282e-22	41.8334
ENSG00000259207	ITGB3	protein_coding	-1.37317	0.916416	-10.3177	2.82031e-23	1.57907e-22	41.8248
ENSG00000162545	CAMK2N1	protein_coding	-1.25067	6.91982	-10.3144	2.90592e-23	1.62639e-22	41.4691
ENSG00000088543	C3orf18	protein_coding	-1.10071	1.32148	-10.3139	2.91979e-23	1.63292e-22	41.7712
ENSG00000233608	TWIST2	protein_coding	-1.86759	-0.104087	-10.3137	2.92452e-23	1.63495e-22	41.8509
ENSG00000184785	SMIM10	protein_coding	-1.516	0.594562	-10.3092	3.0437e-23	1.7003e-22	41.7682
ENSG00000009950	MLXIPL	protein_coding	2.9826	4.81168	10.3066	3.11575e-23	1.73858e-22	41.7189
ENSG00000133131	MORC4	protein_coding	1.1725	4.94498	10.3063	3.12435e-23	1.74273e-22	41.4789
ENSG00000096060	FKBP5	protein_coding	-1.04717	5.44647	-10.305	3.16055e-23	1.76225e-22	41.3585
ENSG00000204219	TCEA3	protein_coding	-1.72697	5.55963	-10.3026	3.2303e-23	1.79979e-22	41.3452
ENSG00000161835	GRASP	protein_coding	-1.00009	2.09485	-10.3022	3.24292e-23	1.80614e-22	41.5851
ENSG00000171608	PIK3CD	protein_coding	-1.24602	3.00188	-10.3003	3.29684e-23	1.8341e-22	41.4207
ENSG00000145386	CCNA2	protein_coding	1.07543	5.49862	10.2963	3.41884e-23	1.90055e-22	41.3274
ENSG00000146205	ANO7	protein_coding	-1.65481	2.39975	-10.2802	3.9512e-23	2.19075e-22	41.2802
ENSG00000171243	SOSTDC1	protein_coding	-2.39184	1.58646	-10.2797	3.96846e-23	2.19949e-22	41.295
ENSG00000060718	COL11A1	protein_coding	5.43063	3.74684	10.2791	3.99049e-23	2.21005e-22	41.6768
ENSG00000144820	ADGRG7	protein_coding	-2.3483	1.87639	-10.2705	4.31022e-23	2.38356e-22	41.191
ENSG00000143067	ZNF697	protein_coding	1.21235	3.03332	10.2702	4.32108e-23	2.38779e-22	41.4124
ENSG00000258227	CLEC5A	protein_coding	2.92857	0.397746	10.2676	4.42379e-23	2.44181e-22	41.5911
ENSG00000177542	SLC25A22	protein_coding	1.05013	5.27337	10.2621	4.64643e-23	2.55994e-22	41.0424
ENSG00000182195	LDOC1	protein_coding	-1.36331	1.28004	-10.2602	4.72615e-23	2.60193e-22	41.2786
ENSG00000237289	CKMT1B	protein_coding	-1.261	3.88714	-10.2588	4.78761e-23	2.6338e-22	40.9791
ENSG00000186862	PDZD7	protein_coding	1.84941	0.268315	10.2554	4.93561e-23	2.71422e-22	41.48
ENSG00000188483	IER5L	protein_coding	1.76498	3.69221	10.2513	5.11576e-23	2.81121e-22	41.2404
ENSG00000067141	NEO1	protein_coding	-1.17308	6.80735	-10.2484	5.25436e-23	2.8863e-22	40.8774
ENSG00000120685	PROSER1	protein_coding	1.10949	6.68934	10.2474	5.30085e-23	2.91076e-22	40.8451
ENSG00000165338	HECTD2	protein_coding	-1.20078	1.49112	-10.2469	5.32544e-23	2.92318e-22	41.1382
ENSG00000163171	CDC42EP3	protein_coding	-1.0409	4.50493	-10.2438	5.47157e-23	3.00228e-22	40.8253
ENSG00000185803	SLC52A2	protein_coding	1.1322	6.97525	10.239	5.71543e-23	3.13376e-22	40.7683
ENSG00000088836	SLC4A11	protein_coding	3.31828	2.14427	10.2331	6.02233e-23	3.29838e-22	41.2667
ENSG00000134107	BHLHE40	protein_coding	1.11546	7.28596	10.2327	6.04322e-23	3.3086e-22	40.7129
ENSG00000198088	NUP62CL	protein_coding	1.37694	2.06203	10.2295	6.21822e-23	3.40315e-22	41.1447
ENSG00000095539	SEMA4G	protein_coding	-1.11373	5.84086	-10.2278	6.31802e-23	3.45522e-22	40.6749
ENSG00000101190	TCFL5	protein_coding	1.24584	4.17351	10.2253	6.45916e-23	3.5311e-22	40.8708
ENSG00000240184	PCDHGC3	protein_coding	-1.51924	2.68754	-10.2239	6.54204e-23	3.57509e-22	40.7483
ENSG00000047634	SCML1	protein_coding	1.3707	4.61898	10.2198	6.78451e-23	3.7035e-22	40.7725
ENSG00000165731	RET	protein_coding	-1.97274	0.689292	-10.2076	7.56137e-23	4.1215e-22	40.8226
ENSG00000142102	PGGHG	protein_coding	2.58254	5.5175	10.2074	7.57999e-23	4.13013e-22	40.7002
ENSG00000169174	PCSK9	protein_coding	2.91513	5.41168	10.2053	7.71808e-23	4.1992e-22	40.7417
ENSG00000114270	COL7A1	protein_coding	2.76854	4.47305	10.203	7.87792e-23	4.28459e-22	40.8139
ENSG00000198535	C2CD4A	protein_coding	3.97167	3.69243	10.1967	8.33829e-23	4.52336e-22	40.9006
ENSG00000130755	GMFG	protein_coding	-1.07349	2.97093	-10.1966	8.34312e-23	4.52433e-22	40.5218
ENSG00000121957	GPSM2	protein_coding	1.13511	5.84244	10.1903	8.82408e-23	4.78165e-22	40.3674
ENSG00000150054	MPP7	protein_coding	-1.12844	4.54486	-10.165	1.10544e-22	5.96838e-22	40.1267
ENSG00000137673	MMP7	protein_coding	6.78177	4.18132	10.1612	1.14346e-22	6.16922e-22	40.6487
ENSG00000145506	NKD2	protein_coding	3.78733	3.84969	10.1602	1.15371e-22	6.22222e-22	40.5586
ENSG00000176595	KBTBD11	protein_coding	-1.26231	4.78809	-10.157	1.18703e-22	6.39498e-22	40.0511
ENSG00000129116	PALLD	protein_coding	-1.39055	6.65863	-10.1565	1.19269e-22	6.42311e-22	40.0664
ENSG00000137285	TUBB2B	protein_coding	-1.87301	0.466839	-10.1449	1.3222e-22	7.11025e-22	40.2989
ENSG00000090006	LTBP4	protein_coding	-1.50215	6.82195	-10.1421	1.35558e-22	7.28183e-22	39.9469
ENSG00000163734	CXCL3	protein_coding	2.89787	4.82277	10.1403	1.37743e-22	7.39652e-22	40.2419
ENSG00000108984	MAP2K6	protein_coding	-1.08364	4.30208	-10.1378	1.40852e-22	7.558e-22	39.8955
ENSG00000185156	MFSD6L	protein_coding	-1.72944	1.19718	-10.1368	1.42078e-22	7.62102e-22	40.1665
ENSG00000007264	MATK	protein_coding	-1.62656	0.741674	-10.1354	1.43921e-22	7.71709e-22	40.2173
ENSG00000167393	PPP2R3B	protein_coding	1.39976	3.86981	10.133	1.46932e-22	7.86714e-22	40.1347
ENSG00000085465	OVGP1	protein_coding	1.48575	2.32066	10.1327	1.47418e-22	7.89033e-22	40.2818
ENSG00000088305	DNMT3B	protein_coding	1.51376	2.42384	10.1098	1.80546e-22	9.64258e-22	40.0734
ENSG00000066279	ASPM	protein_coding	1.29628	4.48517	10.1053	1.87821e-22	1.00203e-21	39.7716
ENSG00000100842	EFS	protein_coding	-1.3005	1.41693	-10.0985	1.99644e-22	1.06395e-21	39.839
ENSG00000115896	PLCL1	protein_coding	-1.241	0.921454	-10.0972	2.01894e-22	1.07517e-21	39.887
ENSG00000172086	KRCC1	protein_coding	-1.13198	5.14983	-10.0914	2.12435e-22	1.1309e-21	39.4716
ENSG00000164237	CMBL	protein_coding	-2.03047	5.93701	-10.091	2.13332e-22	1.13527e-21	39.488
ENSG00000137251	TINAG	protein_coding	-2.01179	2.28577	-10.0852	2.2454e-22	1.19406e-21	39.5351
ENSG00000160072	ATAD3B	protein_coding	1.25343	4.78068	10.0837	2.27442e-22	1.20906e-21	39.5486
ENSG00000157514	TSC22D3	protein_coding	-1.24111	5.3581	-10.0766	2.42184e-22	1.28466e-21	39.3419
ENSG00000088899	LZTS3	protein_coding	1.92136	4.93388	10.0755	2.44724e-22	1.2972e-21	39.5368
ENSG00000141968	VAV1	protein_coding	-1.24415	2.81227	-10.0754	2.44842e-22	1.29736e-21	39.4582
ENSG00000103021	CCDC113	protein_coding	1.59228	3.1827	10.0747	2.46285e-22	1.30455e-21	39.7109
ENSG00000116667	C1orf21	protein_coding	-1.29234	5.49294	-10.0622	2.75227e-22	1.45421e-21	39.2162
ENSG00000168421	RHOH	protein_coding	-1.45758	1.67995	-10.0609	2.78396e-22	1.47043e-21	39.4631
ENSG00000130590	SAMD10	protein_coding	1.36866	3.83943	10.0469	3.14916e-22	1.66155e-21	39.3761
ENSG00000130653	PNPLA7	protein_coding	-1.25899	2.57397	-10.041	3.31626e-22	1.74784e-21	39.1878
ENSG00000178999	AURKB	protein_coding	1.15144	4.84504	10.038	3.4058e-22	1.79376e-21	39.131
ENSG00000168765	GSTM4	protein_coding	-1.04795	4.8178	-10.037	3.43788e-22	1.80937e-21	38.9986
ENSG00000177707	NECTIN3	protein_coding	-1.36475	4.31265	-10.0277	3.72905e-22	1.95706e-21	38.9254
ENSG00000184564	SLITRK6	protein_coding	-2.67867	0.925206	-10.0258	3.79381e-22	1.98893e-21	39.1201
ENSG00000100526	CDKN3	protein_coding	1.20398	4.11834	10.0226	3.90099e-22	2.0444e-21	39.1002
ENSG00000134013	LOXL2	protein_coding	1.5115	5.62911	10.0163	4.12355e-22	2.15951e-21	38.8829
ENSG00000080200	CRYBG3	protein_coding	-1.11385	3.29393	-10.0154	4.15845e-22	2.17625e-21	38.881
ENSG00000141506	PIK3R5	protein_coding	-1.36052	1.99141	-10.0149	4.1748e-22	2.18327e-21	39.027
ENSG00000182985	CADM1	protein_coding	-1.43269	2.38938	-10.0131	4.24152e-22	2.21659e-21	38.9425
ENSG00000182578	CSF1R	protein_coding	-1.65536	4.61842	-10.0089	4.40021e-22	2.2979e-21	38.7546
ENSG00000175591	P2RY2	protein_coding	-1.11334	2.66607	-10.0087	4.40966e-22	2.30203e-21	38.9128
ENSG00000088992	TESC	protein_coding	3.95101	4.92028	9.99989	4.76543e-22	2.48426e-21	39.0916
ENSG00000106327	TFR2	protein_coding	2.3855	1.66942	9.99073	5.16512e-22	2.69073e-21	39.1328
ENSG00000104415	WISP1	protein_coding	2.42674	2.31149	9.98622	5.37386e-22	2.79554e-21	39.0567
ENSG00000124602	UNC5CL	protein_coding	2.19341	3.5593	9.97957	5.69687e-22	2.95838e-21	38.8976
ENSG00000184489	PTP4A3	protein_coding	2.06763	5.50409	9.97534	5.91248e-22	3.0682e-21	38.5972
ENSG00000197299	BLM	protein_coding	1.10181	3.50925	9.97261	6.05604e-22	3.1383e-21	38.7337
ENSG00000049192	ADAMTS6	protein_coding	1.85038	0.667443	9.95988	6.77157e-22	3.49688e-21	38.8868
ENSG00000134853	PDGFRA	protein_coding	-1.46113	4.63083	-9.94525	7.69795e-22	3.96422e-21	38.2007
ENSG00000188227	ZNF793	protein_coding	-1.83855	0.187819	-9.94509	7.70902e-22	3.96854e-21	38.5862
ENSG00000152527	PLEKHH2	protein_coding	-1.35494	1.386	-9.94465	7.73891e-22	3.98254e-21	38.4895
ENSG00000203760	CENPW	protein_coding	1.12969	4.25908	9.93923	8.11467e-22	4.17157e-21	38.3456
ENSG00000212993	POU5F1B	protein_coding	3.94601	1.96444	9.93335	8.54352e-22	4.38747e-21	38.67
ENSG00000171159	C9orf16	protein_coding	1.10955	5.94578	9.9291	8.86716e-22	4.5521e-21	38.0769
ENSG00000100228	RAB36	protein_coding	1.75693	3.20367	9.92605	9.10705e-22	4.67363e-21	38.4315
ENSG00000185838	GNB1L	protein_coding	1.31113	3.2406	9.92488	9.20109e-22	4.72025e-21	38.3848
ENSG00000168824	HGNC:18790	protein_coding	-1.70443	1.34667	-9.92438	9.24096e-22	4.73907e-21	38.2946
ENSG00000127954	STEAP4	protein_coding	-1.56292	1.54781	-9.92225	9.41466e-22	4.82481e-21	38.2516
ENSG00000115232	ITGA4	protein_coding	-1.27213	2.96208	-9.9142	1.01015e-21	5.17141e-21	38.0302
ENSG00000009790	TRAF3IP3	protein_coding	-1.30845	1.47839	-9.90952	1.05236e-21	5.37826e-21	38.1856
ENSG00000271503	CCL5	protein_coding	-1.63958	3.64744	-9.90868	1.06008e-21	5.41584e-21	37.9104
ENSG00000168209	DDIT4	protein_coding	1.34856	6.15486	9.90811	1.06533e-21	5.44079e-21	37.8946
ENSG00000074706	IPCEF1	protein_coding	-1.34813	0.269911	-9.90312	1.11282e-21	5.67942e-21	38.2568
ENSG00000144824	PHLDB2	protein_coding	-1.40491	2.92543	-9.89839	1.15979e-21	5.91302e-21	37.8819
ENSG00000131831	RAI2	protein_coding	-1.50932	2.3777	-9.88763	1.27394e-21	6.47715e-21	37.849
[truncated: 1,264 more rows]

## Sheet: miRNA
Table S1(B). The differentially expressed microRNAs in CRC
miRNA	logFC	AveExpr	t	PValue	FDR	B	type
miR-21-5p	6.96547	17.4622	37.7041	9.2151e-163	4.16523e-160	360.354	up
miR-101-3p	5.54381	12.4535	25.8293	1.70067e-100	3.84351e-98	218.269	up
miR-328-3p	-5.45081	3.81803	-24.5122	2.35196e-93	3.54362e-91	201.977	down
miR-197-3p	-4.5191	7.9028	-24.3557	1.65904e-92	1.87472e-90	200.072	down
miR-106b-5p	5.38518	8.02648	22.0517	4.77505e-80	4.31664e-78	171.142	up
let-7d-3p	-4.0225	8.49489	-20.7423	5.00859e-73	3.4604e-71	155.543	down
miR-766-3p	-4.20919	2.50208	-20.7368	5.35903e-73	3.4604e-71	155.445	down
miR-126-3p	4.41871	10.8469	20.6236	2.15065e-72	1.21512e-70	154.068	up
miR-139-5p	-5.01612	4.3696	-19.332	1.48704e-65	7.46827e-64	138.449	down
miR-374a-3p	7.96567	9.55715	19.1425	1.47179e-64	6.65249e-63	135.834	up
miR-1306-5p	-4.04273	2.45925	-19.1168	2.00715e-64	8.24757e-63	135.854	down
miR-6511b-3p	-5.09334	0.331988	-19.1028	2.3763e-64	8.2622e-63	135.66	down
miR-29b-3p	6.1331	9.45833	19.1091	2.20129e-64	8.2622e-63	135.588	up
miR-140-5p	4.52637	5.10622	18.8424	5.47106e-63	1.76637e-61	132.233	up
miR-24-3p	2.82238	10.881	18.5551	1.71977e-61	5.18225e-60	129.159	up
miR-24-2-5p	4.65571	4.60031	18.2801	4.59811e-60	1.29896e-58	125.59	up
let-7a-3p	5.0244	4.61767	18.2377	7.62682e-60	2.02784e-58	125.091	up
miR-30e-5p	4.50332	12.1316	18.1217	3.034e-59	7.21772e-58	124.024	up
miR-141-5p	5.24534	9.2356	18.126	2.88362e-59	7.21772e-58	123.989	up
miR-26b-5p	3.8404	9.12351	17.7482	2.54086e-57	5.74234e-56	119.612	up
miR-19b-3p	6.94055	7.53907	17.6853	5.34243e-57	1.14989e-55	118.627	up
miR-1976	-3.73193	2.81254	-17.6124	1.26197e-56	2.59278e-55	118.037	down
miR-32-5p	5.76086	4.65766	17.2515	8.75256e-55	1.72007e-53	113.596	up
miR-889-3p	4.96496	3.78025	17.084	6.19345e-54	1.16643e-52	111.665	up
miR-141-3p	5.69948	9.83417	17.0138	1.40413e-53	2.53866e-52	111.031	up
miR-142-5p	6.71035	6.09351	16.8407	1.05002e-52	1.82543e-51	108.873	up
miR-125a-5p	-3.99134	7.85298	-16.775	2.25162e-52	3.76937e-51	108.33	down
miR-126-5p	5.73321	7.08995	16.7473	3.10169e-52	5.00702e-51	107.814	up
miR-148a-3p	4.3645	15.8424	16.7402	3.36723e-52	5.24823e-51	107.931	up
miR-542-3p	6.16131	6.97481	16.7117	4.68468e-52	7.05826e-51	107.397	up
miR-379-5p	4.63132	9.33578	16.6672	7.83729e-52	1.14273e-50	107.068	up
miR-424-5p	6.86117	6.82106	16.4258	1.26753e-50	1.79039e-49	104.143	up
miR-182-5p	5.08222	13.68	16.3919	1.86979e-50	2.48573e-49	103.942	up
miR-16-5p	4.74884	9.19149	16.3924	1.85915e-50	2.48573e-49	103.922	up
miR-374a-5p	5.4825	4.85094	16.3565	2.80885e-50	3.62743e-49	103.358	up
miR-2355-5p	4.58027	4.82103	16.2589	8.59416e-50	1.07904e-48	102.254	up
miR-429	5.98359	8.35088	16.0104	1.46736e-48	1.79256e-47	99.5035	up
miR-671-3p	-3.57547	1.29947	-16.0037	1.58301e-48	1.88295e-47	99.5242	down
miR-98-5p	4.69149	5.5404	15.9635	2.50054e-48	2.89806e-47	98.9291	up
miR-142-3p	6.88528	10.849	15.8836	6.19416e-48	6.9994e-47	98.1555	up
miR-139-3p	-5.67228	1.96446	-15.8788	6.53914e-48	7.20901e-47	98.1308	down
miR-574-3p	-3.76063	5.64172	-15.6738	6.6443e-47	7.15053e-46	95.8309	down
miR-374b-5p	4.5485	5.99107	15.6257	1.14312e-46	1.20161e-45	95.1668	up
miR-378a-5p	-3.62452	6.75152	-15.5798	1.91697e-46	1.96925e-45	94.7789	down
miR-15a-5p	4.21991	6.82168	15.3747	1.91181e-45	1.92031e-44	92.427	up
miR-423-3p	-2.79235	6.49239	-15.3283	3.21128e-45	3.15544e-44	91.9839	down
miR-129-5p	-5.50388	0.875737	-15.3024	4.28899e-45	4.12473e-44	91.698	down
miR-149-5p	-4.29886	3.28549	-15.1497	2.34915e-44	2.21211e-43	90.0111	down
miR-152-3p	3.83342	7.47769	15.0873	4.70024e-44	4.33573e-43	89.3001	up
miR-454-3p	4.05167	2.67879	15.0819	4.98946e-44	4.51047e-43	89.1589	up
miR-486-5p	-5.51618	5.68451	-15.0683	5.79951e-44	5.13996e-43	89.1107	down
miR-582-3p	5.20855	8.20954	14.9461	2.24139e-43	1.94828e-42	87.735	up
miR-335-5p	5.3002	4.0703	14.7575	1.78749e-42	1.52442e-41	85.6294	up
let-7b-5p	-2.94132	13.1512	-14.6926	3.6429e-42	3.04924e-41	85.0045	down
miR-335-3p	5.17219	7.46686	14.316	2.19791e-40	1.80628e-39	80.9098	up
miR-17-5p	4.25877	9.81949	14.3052	2.47094e-40	1.9944e-39	80.8327	up
miR-20a-5p	5.54503	8.78725	14.2773	3.34305e-40	2.65098e-39	80.5197	up
miR-200a-3p	4.29874	9.04815	14.1832	9.22292e-40	7.18751e-39	79.5312	up
miR-30b-5p	3.60769	8.18263	13.9018	1.88024e-38	1.44046e-37	76.5464	up
miR-744-5p	-3.04267	3.99396	-13.7502	9.41101e-38	7.08963e-37	74.9382	down
miR-193b-5p	-3.68241	1.27268	-13.6746	2.09616e-37	1.55322e-36	74.1578	down
miR-203a-3p	4.86511	14.0029	13.6641	2.34234e-37	1.70764e-36	74.0306	up
miR-4677-3p	3.44319	2.60851	13.5195	1.07432e-36	7.70781e-36	72.5049	up
miR-185-5p	3.19738	5.58381	13.5084	1.20625e-36	8.51911e-36	72.4106	up
miR-15b-3p	4.32672	4.94714	13.4321	2.68523e-36	1.86727e-35	71.6023	up
miR-590-5p	5.1951	4.00394	13.3751	4.87285e-36	3.33716e-35	71.0146	up
miR-19a-3p	6.86801	5.46817	13.2937	1.13902e-35	7.68415e-35	70.1776	up
miR-99b-5p	-2.86544	13.6633	-13.2911	1.17037e-35	7.77951e-35	70.1485	down
miR-455-5p	4.42049	3.78313	13.2602	1.61262e-35	1.05639e-34	69.8345	up
miR-1296-5p	-3.32079	2.06617	-13.1651	4.32667e-35	2.7938e-34	68.8761	down
miR-7-1-3p	4.34506	4.74455	13.1128	7.43266e-35	4.73177e-34	68.3282	up
miR-96-5p	5.00515	4.03812	13.088	9.59804e-35	6.02544e-34	68.076	up
miR-21-3p	2.94535	11.4535	13.0835	1.00595e-34	6.2286e-34	68.0247	up
miR-660-5p	4.41941	5.39559	13.02	1.93522e-34	1.18205e-33	67.3852	up
miR-127-5p	3.92295	7.62678	12.9979	2.42823e-34	1.46341e-33	67.184	up
miR-708-3p	5.00837	4.88792	12.9902	2.62905e-34	1.5636e-33	67.0828	up
let-7b-3p	-2.39198	4.34237	-12.96	3.58509e-34	2.10449e-33	66.7691	down
miR-452-5p	5.31633	6.52857	12.8776	8.33646e-34	4.83087e-33	65.9466	up
miR-27a-3p	2.80172	10.4069	12.8366	1.26758e-33	7.25247e-33	65.5164	up
miR-18a-5p	5.75498	4.58227	12.6358	9.74835e-33	5.50782e-32	63.5213	up
miR-195-3p	-3.65128	0.648342	-12.581	1.69605e-32	9.46439e-32	62.9828	down
miR-450b-5p	4.33732	2.97103	12.5202	3.13091e-32	1.72582e-31	62.3711	up
miR-194-3p	-3.59357	7.63838	-12.4214	8.43595e-32	4.59403e-31	61.3441	down
miR-642a-5p	-4.44719	1.36624	-12.3516	1.69554e-31	9.12364e-31	60.6814	down
miR-532-3p	-2.84428	5.36077	-12.3305	2.09357e-31	1.11329e-30	60.4583	down
miR-484	-2.05917	5.60921	-12.2896	3.14377e-31	1.65231e-30	60.0567	down
miR-369-3p	4.05329	2.72178	12.2766	3.57822e-31	1.85903e-30	59.9704	up
miR-337-3p	3.48243	4.46264	12.2497	4.67434e-31	2.40091e-30	59.7075	up
miR-324-3p	-2.82241	3.60601	-12.206	7.21717e-31	3.66535e-30	59.2375	down
miR-495-3p	3.17355	2.53311	12.1575	1.16647e-30	5.85827e-30	58.8061	up
miR-3613-5p	4.85732	3.51671	12.0381	3.78211e-30	1.87859e-29	57.6473	up
miR-22-3p	2.23956	15.3848	12.0171	4.65206e-30	2.28558e-29	57.3749	up
miR-19b-1-5p	3.99708	3.57764	12.011	4.93551e-30	2.39876e-29	57.3851	up
miR-16-2-3p	3.68067	2.93109	11.9422	9.6851e-30	4.65709e-29	56.7209	up
miR-589-5p	-2.0791	5.57998	-11.8793	1.79076e-29	8.52027e-29	56.0552	down
miR-708-5p	4.97516	4.00238	11.7941	4.10248e-29	1.93159e-28	55.299	up
let-7g-5p	2.22708	9.19516	11.724	8.09141e-29	3.77043e-28	54.563	up
miR-485-3p	-3.14373	1.32212	-11.7011	1.00915e-28	4.65443e-28	54.3886	down
miR-1180-3p	-3.78262	3.01241	-11.6888	1.13603e-28	5.18672e-28	54.2292	down
miR-582-5p	3.37563	3.36057	11.6607	1.49021e-28	6.66904e-28	54.0286	up
miR-192-5p	3.74843	15.8639	11.5474	4.4277e-28	1.96208e-27	52.8634	up
miR-181a-5p	-2.88331	9.38714	-11.5399	4.75608e-28	2.08713e-27	52.7926	down
miR-130b-3p	3.04782	4.40413	11.5218	5.65675e-28	2.45851e-27	52.7152	up
miR-194-5p	3.02841	13.996	11.5142	6.07857e-28	2.61668e-27	52.5491	up
miR-590-3p	3.76955	2.44591	11.4679	9.45951e-28	4.03368e-27	52.2086	up
miR-199b-5p	4.00055	6.42593	11.4123	1.60678e-27	6.78751e-27	51.6855	up
miR-193a-5p	-3.41307	6.78826	-11.3899	1.98705e-27	8.31618e-27	51.3819	down
miR-26a-5p	2.21504	10.6007	11.3613	2.60573e-27	1.08054e-26	51.1251	up
miR-92b-3p	-3.07754	5.81347	-11.3176	3.94209e-27	1.61984e-26	50.7142	down
miR-145-5p	-3.70645	11.0325	-11.305	4.43947e-27	1.80778e-26	50.5843	down
miR-135b-5p	7.24945	5.98246	11.3034	4.5072e-27	1.81898e-26	50.6715	up
miR-3615	-2.97304	1.82594	-11.1189	2.55356e-26	1.01247e-25	48.9121	down
miR-136-5p	4.93664	4.3582	11.027	6.01191e-26	2.36294e-25	48.1213	up
miR-20a-3p	5.1044	4.18682	11.0185	6.50686e-26	2.53543e-25	48.0434	up
miR-146b-5p	2.87226	8.68496	10.9321	1.44989e-25	5.60129e-25	47.1654	up
miR-136-3p	3.60416	2.7559	10.8947	2.04871e-25	7.84761e-25	46.9148	up
miR-144-5p	5.59188	5.68014	10.8745	2.46686e-25	9.36992e-25	46.7319	up
miR-151a-3p	2.44596	11.1195	10.8147	4.27429e-25	1.60998e-24	46.0806	up
miR-33a-5p	6.0337	5.218	10.7935	5.19265e-25	1.93973e-24	45.9995	up
miR-1249-3p	-3.2508	0.334192	-10.7788	5.94167e-25	2.20134e-24	45.8437	down
miR-433-3p	-3.19797	0.282983	-10.7308	9.21405e-25	3.38597e-24	45.413	down
miR-150-5p	-3.67842	8.32547	-10.7173	1.04235e-24	3.79952e-24	45.1827	down
miR-10a-5p	3.51359	15.86	10.6892	1.34644e-24	4.86873e-24	44.9307	up
miR-222-5p	4.34019	3.26135	10.6637	1.69825e-24	6.09212e-24	44.8338	up
let-7e-3p	-2.64601	2.55194	-10.5918	3.26188e-24	1.16092e-23	44.1085	down
miR-450a-5p	3.4843	2.31112	10.4207	1.521e-23	5.37103e-23	42.6775	up
miR-193b-3p	-2.7229	4.86743	-10.4145	1.60806e-23	5.63443e-23	42.5001	down
miR-183-5p	3.17847	12.7369	10.3922	1.96197e-23	6.82163e-23	42.2922	up
miR-181b-3p	4.51337	3.50297	10.3572	2.68293e-23	9.25712e-23	42.1192	up
miR-16-1-3p	2.96563	1.93068	10.3206	3.71443e-23	1.27191e-22	41.7996	up
miR-146b-3p	-2.99525	5.5207	-10.3006	4.43746e-23	1.50807e-22	41.4945	down
miR-190a-5p	3.41744	2.07205	10.2819	5.23989e-23	1.76749e-22	41.4612	up
miR-26a-2-3p	3.26114	1.95757	10.22	9.06245e-23	3.03424e-22	40.9226	up
miR-199a-3p	3.12788	11.0688	10.1448	1.75739e-22	5.84075e-22	40.1366	up
miR-199b-3p	3.13129	11.0657	10.1418	1.80483e-22	5.95462e-22	40.1103	up
miR-22-5p	3.40004	4.25094	10.1294	2.01262e-22	6.59205e-22	40.1379	up
miR-29b-2-5p	-2.06896	3.67968	-10.0998	2.60826e-22	8.48154e-22	39.7667	down
miR-301a-3p	3.78137	2.75776	10.056	3.82598e-22	1.23524e-21	39.5067	up
let-7f-1-3p	2.59602	1.47814	10.0024	6.10141e-22	1.95591e-21	39.0483	up
miR-342-5p	-2.7834	1.49324	-9.89363	1.56662e-21	4.9867e-21	38.0528	down
miR-361-3p	-2.41761	6.27668	-9.88963	1.62165e-21	5.12577e-21	37.9402	down
miR-34a-5p	2.57878	6.63054	9.80214	3.44241e-21	1.08053e-20	37.2833	up
miR-411-5p	3.76602	2.5822	9.78468	3.99803e-21	1.24628e-20	37.2008	up
miR-29c-3p	3.21744	9.54384	9.78163	4.10389e-21	1.27052e-20	37.0323	up
miR-150-3p	-3.73876	0.50555	-9.75518	5.14574e-21	1.58223e-20	36.8842	down
miR-203b-3p	5.70815	7.11857	9.65967	1.1607e-20	3.54485e-20	36.1508	up
miR-376c-3p	3.30989	2.05573	9.651	1.24931e-20	3.78985e-20	36.0817	up
miR-370-3p	-2.37811	2.29859	-9.5687	2.50543e-20	7.54971e-20	35.3016	down
miR-30d-3p	2.62769	1.91823	9.52344	3.66686e-20	1.09763e-19	35.0244	up
miR-10b-5p	2.68129	14.797	9.51926	3.79802e-20	1.12941e-19	34.8087	up
miR-452-3p	4.22488	3.02535	9.48776	4.94631e-20	1.46126e-19	34.7301	up
miR-29a-5p	3.70708	3.47881	9.47058	5.71158e-20	1.67639e-19	34.5888	up
miR-17-3p	2.64722	8.35807	9.40837	9.59949e-20	2.79934e-19	33.9358	up
miR-101-5p	3.2113	2.44967	9.3674	1.34949e-19	3.91005e-19	33.7449	up
miR-7-5p	4.61401	3.36595	9.36246	1.40593e-19	4.04765e-19	33.7044	up
miR-133a-3p	-4.37563	3.8021	-9.31873	2.01952e-19	5.77736e-19	33.1842	down
miR-3917	-3.25971	0.38373	-9.28388	2.69292e-19	7.65535e-19	33.0156	down
miR-3127-5p	-2.72054	2.51652	-9.25872	3.31306e-19	9.30127e-19	32.7348	down
miR-340-5p	4.15693	3.2527	9.22715	4.29452e-19	1.19822e-18	32.6085	up
miR-326	-2.9423	1.64789	-9.22345	4.42697e-19	1.2276e-18	32.481	down
miR-378a-3p	-2.15794	10.178	-9.21987	4.55916e-19	1.25655e-18	32.3578	down
miR-24-1-5p	2.76762	3.65993	9.20375	5.20304e-19	1.42532e-18	32.42	up
miR-99b-3p	-2.40586	4.68708	-9.13818	8.89091e-19	2.4209e-18	31.725	down
miR-153-5p	5.09198	4.75016	9.07068	1.53898e-18	4.16539e-18	31.3558	up
miR-193a-3p	3.18279	2.54141	8.98133	3.1665e-18	8.51939e-18	30.6486	up
miR-374b-3p	2.63717	1.29913	8.90429	5.87389e-18	1.571e-17	30.0431	up
let-7f-5p	4.11714	12.5038	8.83577	1.01417e-17	2.69651e-17	29.3222	up
miR-195-5p	3.46807	4.47998	8.77743	1.61055e-17	4.25712e-17	29.0526	up
miR-1307-3p	-2.68533	9.80328	-8.65265	4.29739e-17	1.12931e-16	27.8791	down
miR-15b-5p	-2.02628	7.35442	-8.58065	7.53448e-17	1.96855e-16	27.3414	down
miR-6892-5p	-2.58942	0.787821	-8.49691	1.44107e-16	3.74348e-16	26.8531	down
miR-3605-3p	-2.94682	1.15283	-8.4744	1.71412e-16	4.42732e-16	26.6494	down
miR-628-5p	4.79674	3.57253	8.39616	3.12416e-16	8.02341e-16	26.1479	up
miR-577	6.47633	5.66971	8.31864	5.63885e-16	1.43998e-15	25.5693	up
miR-143-3p	3.18166	16.712	8.29496	6.74751e-16	1.71341e-15	25.1715	up
miR-217	4.47231	4.69295	8.22884	1.11161e-15	2.79457e-15	24.905	up
miR-215-5p	5.2791	8.95356	8.22869	1.11288e-15	2.79457e-15	24.8267	up
miR-218-5p	3.6921	3.71345	8.21646	1.22014e-15	3.04698e-15	24.814	up
miR-1468-5p	-2.29678	2.01082	-8.15468	1.93879e-15	4.81502e-15	24.2499	down
miR-23a-5p	-2.83533	1.5992	-8.1256	2.40871e-15	5.94938e-15	24.0306	down
miR-296-5p	-3.33192	1.22216	-8.11879	2.53404e-15	6.22493e-15	23.9772	down
miR-7706	-2.56735	0.748677	-8.11757	2.5572e-15	6.24787e-15	24.0358	down
miR-188-5p	3.12364	2.08055	8.09364	3.05535e-15	7.42484e-15	23.9165	up
miR-125b-5p	-2.78823	7.62064	-8.05783	3.9851e-15	9.63242e-15	23.4262	down
miR-874-3p	-2.38571	3.91575	-7.82843	2.13734e-14	5.13871e-14	21.8093	down
miR-493-3p	2.20924	2.34606	7.8227	2.22774e-14	5.32772e-14	21.9735	up
miR-552-5p	5.8203	6.42435	7.70197	5.30695e-14	1.2625e-13	21.1242	up
miR-1307-5p	4.52409	8.27785	7.64727	7.83647e-14	1.84484e-13	20.6508	up
miR-30c-2-3p	-2.65098	2.71985	-7.6325	8.70264e-14	2.03813e-13	20.4587	down
miR-10a-3p	3.22179	2.73315	7.53309	1.75525e-13	4.06858e-13	19.9568	up
miR-223-3p	2.99875	7.87868	7.5278	1.82163e-13	4.20089e-13	19.7563	up
miR-196a-5p	3.53727	7.75008	7.45702	2.98762e-13	6.85485e-13	19.3111	up
miR-432-5p	-2.1744	2.30906	-7.43067	3.58844e-13	8.1918e-13	19.116	down
miR-130a-3p	2.16616	5.02796	7.34262	6.59399e-13	1.49024e-12	18.6175	up
miR-629-3p	-2.37489	2.66635	-7.30206	8.71035e-13	1.95875e-12	18.2282	down
miR-651-5p	2.61296	1.49925	7.27244	1.06649e-12	2.37465e-12	18.1968	up
miR-95-3p	3.12393	3.66463	7.18944	1.87416e-12	4.15255e-12	17.6459	up
miR-592	5.63019	4.22858	7.10984	3.2024e-12	6.99267e-12	17.1234	up
miR-2110	-2.38569	0.513719	-7.08785	3.71005e-12	8.02364e-12	16.9348	down
miR-3928-3p	-2.49685	0.399777	-7.06827	4.22822e-12	9.10075e-12	16.8083	down
miR-375	-2.97851	14.2172	-7.0648	4.32718e-12	9.26959e-12	16.5718	down
miR-224-5p	2.95551	6.1503	6.94788	9.3838e-12	2.0007e-11	16.0083	up
miR-451a	2.91667	7.73664	6.89148	1.35796e-11	2.88168e-11	15.5419	up
miR-493-5p	2.04782	2.8788	6.88523	1.41457e-11	2.98779e-11	15.6771	up
miR-146a-5p	2.40517	7.49123	6.81455	2.23938e-11	4.6861e-11	15.0396	up
miR-421	2.70517	1.53135	6.76607	3.06185e-11	6.37768e-11	14.9267	up
miR-1-3p	4.70484	4.78786	6.74186	3.57701e-11	7.41656e-11	14.7738	up
miR-148b-5p	2.07704	1.42384	6.7046	4.5403e-11	9.28604e-11	14.5436	up
miR-503-5p	3.32748	2.68369	6.70267	4.59649e-11	9.35862e-11	14.5308	up
miR-671-5p	2.05495	1.6774	6.68585	5.11698e-11	1.03716e-10	14.4272	up
miR-338-3p	2.73198	8.41006	6.61347	8.09799e-11	1.63406e-10	13.7576	up
miR-2355-3p	2.19035	1.63647	6.595	9.09862e-11	1.82781e-10	13.8678	up
miR-382-3p	2.05771	0.719508	6.55038	1.20421e-10	2.38729e-10	13.596	up
miR-362-3p	2.32176	1.00026	6.51785	1.47579e-10	2.91292e-10	13.3983	up
miR-144-3p	3.44783	2.28605	6.51022	1.54766e-10	3.02832e-10	13.3512	up
miR-4662a-5p	3.1517	2.74446	6.43669	2.44202e-10	4.73731e-10	12.9081	up
miR-3677-3p	2.59867	2.60514	6.426	2.60842e-10	5.03848e-10	12.8442	up
miR-3150b-3p	-2.9368	0.999601	-6.34824	4.2028e-10	8.04944e-10	12.2695	down
miR-598-3p	2.88848	3.43342	6.33812	4.47017e-10	8.52539e-10	12.3209	up
let-7c-5p	-2.64715	8.41959	-6.26257	7.06815e-10	1.34236e-09	11.5889	down
miR-125a-3p	-2.13643	0.979121	-6.04802	2.53187e-09	4.74856e-09	10.5744	down
miR-653-5p	3.33786	2.0354	6.03134	2.79158e-09	5.21403e-09	10.5467	up
miR-552-3p	4.4525	5.20931	5.93259	4.95269e-09	9.13721e-09	9.99036	up
miR-196b-5p	2.79362	11.1207	5.88141	6.64559e-09	1.21121e-08	9.43843	up
miR-409-5p	2.12374	3.22692	5.84896	7.99855e-09	1.45195e-08	9.52622	up
miR-937-3p	-2.29524	1.13557	-5.84186	8.32886e-09	1.50586e-08	9.40185	down
miR-4668-3p	2.29555	1.00706	5.74014	1.47958e-08	2.64337e-08	8.93506	up
miR-33b-5p	3.00303	1.89274	5.72967	1.56904e-08	2.79216e-08	8.87772	up
miR-153-3p	2.68789	1.31914	5.728	1.58378e-08	2.80733e-08	8.86914	up
miR-369-5p	2.28535	1.9346	5.44387	7.51297e-08	1.31114e-07	7.36765	up
miR-27a-5p	2.2382	4.45801	5.41191	8.91315e-08	1.54358e-07	7.16765	up
miR-3614-5p	-2.11075	1.11905	-5.3613	1.16626e-07	1.99678e-07	6.86675	down
miR-584-5p	2.01364	7.89598	5.32249	1.43123e-07	2.43201e-07	6.48971	up
miR-10b-3p	2.21398	3.07646	5.2141	2.51837e-07	4.16961e-07	6.20337	up
miR-301a-5p	2.6994	1.83717	4.69291	3.31523e-06	5.09689e-06	3.73775	up
miR-133b	-2.62574	1.11568	-4.66541	3.77366e-06	5.76248e-06	3.49373	down
miR-125b-2-3p	-2.13346	1.49465	-4.54171	6.70377e-06	1.01003e-05	2.95065	down
miR-181d-5p	2.13116	3.89833	4.37853	1.40183e-05	2.07067e-05	2.34531	up
miR-106a-5p	2.99101	4.58657	4.27998	2.1642e-05	3.13531e-05	1.94387	up
miR-1247-5p	-2.44325	4.61671	-4.22476	2.75037e-05	3.97178e-05	1.43267	down
miR-181b-2-3p	2.03282	0.77404	3.90967	0.000102587	0.000143558	0.489335	up
miR-508-3p	2.62295	2.49158	3.8693	0.000120673	0.000166801	0.335538	up
miR-26a-1-3p	2.55583	1.54373	3.69764	0.000236859	0.000319582	-0.294282	up
miR-514a-3p	2.05894	0.72586	3.28405	0.00108073	0.00138775	-1.70032	up
miR-31-5p	2.35834	1.93341	3.08816	0.0021038	0.00261241	-2.31149	up
miR-31-3p	2.14354	1.00405	2.9967	0.00283797	0.00348577	-2.58302	up
