# Supplementary material for: LncRNA H19 regulates PI3K–Akt signal pathway by functioning as a ceRNA and predicts poor prognosis in colorectal cancer: integrative analysis of dysregulated ncRNA-associated ceRNA network
Source: Cancer Cell Int. 2019 May 30;19:148. doi: 10.1186/s12935-019-0866-2 (PMC6543669; doi:10.1186/s12935-019-0866-2)
Supplement: Supplementary file 2 — Additional file 2. The miRNAs and their target mRNAs in the ceRNA network. [file 12935_2019_866_MOESM2_ESM.xls]

## Sheet: Sheet1
Table S2. The miRNAs and their target mRNAs in the ceRNA network
DEmiRNA	DEmRNA
hsa-miR-15a-5p	PDK4	RUNDC3B	SLC30A4	KIF5C	PLPP3	BCL2	ZER1	STIM1	SNCG	CD48	RNF125	P3H2	RIMS3	GNAL	SVEP1	SIDT2	TBC1D9	FGF2	PID1	AMOTL1	CYP26B1	FGF7	SAMD4A	AKT3	FGFR1	KCTD1	AGAP3	SOBP	RASSF8
hsa-miR-424-5p	PDK4	RUNDC3B	SLC30A4	KIF5C	PLPP3	BCL2	ZER1	STIM1	SNCG	CD48	RNF125	P3H2	RIMS3	GNAL	SVEP1	SIDT2	TBC1D9	FGF2	PID1	AMOTL1	CYP26B1	FGF7	SAMD4A	AKT3	FGFR1	KCTD1	AGAP3	SOBP	RASSF8
hsa-miR-16-5p	PDK4	RUNDC3B	SLC30A4	KIF5C	PLPP3	BCL2	ZER1	STIM1	SNCG	CD48	RNF125	P3H2	RIMS3	GNAL	SVEP1	SIDT2	TBC1D9	FGF2	PID1	AMOTL1	CYP26B1	FGF7	SAMD4A	AKT3	FGFR1	KCTD1	AGAP3	SOBP	RASSF8
hsa-miR-195-5p	PDK4	RUNDC3B	SLC30A4	KIF5C	PLPP3	BCL2	ZER1	STIM1	SNCG	CD48	RNF125	P3H2	RIMS3	GNAL	SVEP1	SIDT2	TBC1D9	FGF2	PID1	AMOTL1	CYP26B1	FGF7	SAMD4A	AKT3	FGFR1	KCTD1	AGAP3	SOBP	RASSF8
hsa-miR-15b-5p	PDK4	RUNDC3B	SLC30A4	KIF5C	PLPP3	BCL2	ZER1	STIM1	SNCG	CD48	RNF125	P3H2	RIMS3	GNAL	SVEP1	SIDT2	TBC1D9	FGF2	PID1	AMOTL1	CYP26B1	FGF7	SAMD4A	AKT3	FGFR1	KCTD1	AGAP3	SOBP
hsa-miR-374a-5p	CDC14A	NTN1	LPAR1	ADAMTSL3	EDIL3	VAMP2	FGFR2	MYLK	MEIS1	PPP1R3C	TTLL7	UST	L1CAM	TNS1	PCDH7	SGPP1	RIPOR2	APC	PI15	ATP8B2	ZNF655	WNT5A
hsa-miR-374b-5p	CDC14A	NTN1	LPAR1	ADAMTSL3	EDIL3	VAMP2	FGFR2	MYLK	MEIS1	PPP1R3C	TTLL7	UST	L1CAM	TNS1	PCDH7	SGPP1	RIPOR2	APC	PI15	ATP8B2	ZNF655	WNT5A
hsa-miR-29b-3p	ANKRD13B	TRAF5	GGCT	SCML1	COL7A1	ARHGEF19	ABCB6	STX1A	PI15	COL1A1	AKT3	KDELC1	WWTR1	KCTD1	SOX12	COL5A2	DIO2	TMPRSS3	CIDEC	HAPLN3
hsa-miR-29c-3p	ANKRD13B	TRAF5	GGCT	SCML1	COL7A1	ARHGEF19	ABCB6	STX1A	PI15	COL1A1	AKT3	KDELC1	WWTR1	KCTD1	SOX12	COL5A2	DIO2	TMPRSS3	CIDEC	HAPLN4
hsa-miR-130a-3p	SLC6A6	MET	CPEB2	HOMER1	SATB2	SRPX	ATP11A	TTYH3	EPHB4	SCARA3	SPART	ZEB1	FOSL1	CSF1	STC1	PMEPA1	TSPAN18	HECW2
hsa-miR-130b-3p	SLC6A6	MET	CPEB2	HOMER1	SATB2	SRPX	ATP11A	TTYH3	EPHB4	SCARA3	SPART	ZEB1	FOSL1	CSF1	STC1	PMEPA1	TSPAN18	HECW3
hsa-miR-454-3p	SLC6A6	MET	CPEB2	HOMER1	SATB2	SRPX	ATP11A	TTYH3	EPHB4	SCARA3	SPART	ZEB1	FOSL1	CSF1	STC1	PMEPA1	TSPAN18	HECW4
hsa-miR-181a-5p	PDK4	CBX7	PLPP3	BCL2	CHMP1B	ADAMTS1	L1CAM	TBC1D9	RASSF2	ATP8A1	PQLC1	SAMD4A	AKT3	ZFP82	ARNT2	PLEK
hsa-miR-181d-5p	PDK4	CBX7	PLPP3	BCL2	CHMP1B	ADAMTS1	L1CAM	TBC1D9	RASSF2	ATP8A1	PQLC1	SAMD4A	AKT3	ZFP82	ARNT3	PLEK
hsa-miR-141-3p	NCAM1	LMO3	NR3C1	OLFM1	OSBPL1A	SIDT2	ANKRD44	CYP26B1	SORBS2	KCTD12	WWTR1	DAPK1	PRICKLE1	FST
hsa-miR-200a-3p	NCAM1	LMO3	NR3C1	OLFM1	OSBPL1A	SIDT2	ANKRD44	CYP26B1	SORBS2	KCTD12	WWTR1	DAPK1	PRICKLE2	FST
hsa-miR-301a-3p	SLC6A6	MET	CPEB2	HOMER1	SATB2
hsa-miR-24-3p	ARHGAP39	HELLS	SCML1
hsa-miR-495-3p	RBM28	BUB1	SNRPF
hsa-miR-326	TOMM34	ANKRD13B
hsa-let-7b-5p	BNC2	DPYSL3
hsa-let-7c-5p	BNC2	DPYSL3
hsa-miR-183-5p	BNC2	SOBP
hsa-miR-429	NRG1	ZNF662
hsa-let-7f-5p	BNC2
hsa-let-7g-5p	BNC2
hsa-miR-140-5p	HELLS
hsa-miR-148a-3p	SLC7A5
hsa-miR-149-5p	RASSF8
hsa-miR-152-3p	SLC7A5
hsa-miR-21-5p	PITX2
hsa-miR-370-3p	SOX12
hsa-miR-376c-3p	LRP11
hsa-miR-421	TOMM34
hsa-miR-503-5p	CHPF
hsa-miR-590-3p	DSN1
hsa-miR-7-5p	HELLS
hsa-miR-96-5p	TARBP1
hsa-miR-98-5p	BNC2
