# Supplementary material for: LncRNA H19 regulates PI3K–Akt signal pathway by functioning as a ceRNA and predicts poor prognosis in colorectal cancer: integrative analysis of dysregulated ncRNA-associated ceRNA network
Source: Cancer Cell Int. 2019 May 30;19:148. doi: 10.1186/s12935-019-0866-2 (PMC6543669; doi:10.1186/s12935-019-0866-2)
Supplement: Supplementary file 3 — Additional file 3. GO terms of differentially expressed mRNAs in the ceRNA network. [file 12935_2019_866_MOESM3_ESM.xls]

## Sheet: GO terms
Table S3. GO terms of differentially expressed mRNAs in the ceRNA network
GO terms	ID	Description	GeneRatio	BgRatio	pvalue	p.adjust	qvalue	geneID	Count
GO:0035265	GO:0035265	organ growth	11/127	172/17653	4.56668e-08	0.000109031	8.82004e-05	FGFR2/FGFR1/NDRG4/FGF2/FGF7/MEIS1/SORBS2/STC1/BCL2/BNC2/MIR17HG	11
GO:0048638	GO:0048638	regulation of developmental growth	14/127	323/17653	8.58508e-08	0.000109031	8.82004e-05	NTN1/FGFR2/FGFR1/WNT5A/PLS1/OLFM1/SPART/FGF2/MEIS1/NRG1/BCL2/CSF1/L1CAM/MIR17HG	14
GO:0060537	GO:0060537	muscle tissue development	15/127	396/17653	1.67101e-07	0.000141479	0.000114449	CYP26B1/MYLK/FGFR2/FGFR1/NDRG4/RIPOR2/WNT5A/FGF2/MEIS1/HOMER1/SORBS2/NRG1/PITX2/BCL2/MIR17HG	15
GO:0090596	GO:0090596	sensory organ morphogenesis	12/127	251/17653	2.6599e-07	0.000168903	0.000136635	CYP26B1/NTN1/FGFR2/FGFR1/RIPOR2/SOBP/WNT5A/MEIS1/ZEB1/PITX2/BCL2/COL5A2	12
GO:0030335	GO:0030335	positive regulation of cell migration	16/127	486/17653	4.19152e-07	0.000212929	0.000172249	MYLK/FGFR1/MET/COL1A1/RIPOR2/WNT5A/AKT3/ATP8A1/APC/FGF2/FGF7/PLPP3/AMOTL1/BCL2/CSF1/LPAR1	16
GO:0014706	GO:0014706	striated muscle tissue development	14/127	379/17653	5.99052e-07	0.000231382	0.000187177	CYP26B1/FGFR2/FGFR1/NDRG4/RIPOR2/WNT5A/FGF2/MEIS1/HOMER1/SORBS2/NRG1/PITX2/BCL2/MIR17HG	14
GO:0048639	GO:0048639	positive regulation of developmental growth	10/127	178/17653	6.37668e-07	0.000231382	0.000187177	NTN1/FGFR2/FGFR1/PLS1/FGF2/NRG1/BCL2/CSF1/L1CAM/MIR17HG	10
GO:0045844	GO:0045844	positive regulation of striated muscle tissue development	7/127	83/17653	2.22822e-06	0.000613761	0.000496503	CYP26B1/FGFR2/FGFR1/FGF2/NRG1/BCL2/MIR17HG	7
GO:0048636	GO:0048636	positive regulation of muscle organ development	7/127	83/17653	2.22822e-06	0.000613761	0.000496503	CYP26B1/FGFR2/FGFR1/FGF2/NRG1/BCL2/MIR17HG	7
GO:1901863	GO:1901863	positive regulation of muscle tissue development	7/127	84/17653	2.41638e-06	0.000613761	0.000496503	CYP26B1/FGFR2/FGFR1/FGF2/NRG1/BCL2/MIR17HG	7
GO:0048738	GO:0048738	cardiac muscle tissue development	10/127	221/17653	4.50351e-06	0.0010399	0.000841231	FGFR2/FGFR1/NDRG4/WNT5A/FGF2/MEIS1/SORBS2/NRG1/PITX2/MIR17HG	10
GO:0055017	GO:0055017	cardiac muscle tissue growth	7/127	94/17653	5.14563e-06	0.00108916	0.000881076	FGFR2/FGFR1/NDRG4/FGF2/MEIS1/SORBS2/MIR17HG	7
GO:0007517	GO:0007517	muscle organ development	13/127	398/17653	5.95692e-06	0.00114999	0.000930289	CYP26B1/MYLK/FGFR2/FGFR1/RIPOR2/WNT5A/FGF2/MEIS1/HOMER1/NRG1/PITX2/BCL2/MIR17HG	13
GO:0060038	GO:0060038	cardiac muscle cell proliferation	6/127	64/17653	6.5613e-06	0.00114999	0.000930289	FGFR2/FGFR1/NDRG4/FGF2/MEIS1/MIR17HG	6
GO:0042472	GO:0042472	inner ear morphogenesis	7/127	98/17653	6.7913e-06	0.00114999	0.000930289	NTN1/FGFR2/FGFR1/RIPOR2/SOBP/WNT5A/ZEB1	7
GO:0061138	GO:0061138	morphogenesis of a branching epithelium	9/127	185/17653	7.68861e-06	0.00122057	0.000987379	FGFR2/FGFR1/MET/WNT5A/FGF2/FGF7/PITX2/BCL2/CSF1	9
GO:0060419	GO:0060419	heart growth	7/127	101/17653	8.29414e-06	0.00123924	0.00100249	FGFR2/FGFR1/NDRG4/FGF2/MEIS1/SORBS2/MIR17HG	7
GO:0016202	GO:0016202	regulation of striated muscle tissue development	8/127	143/17653	9.07043e-06	0.00127994	0.00103541	CYP26B1/FGFR2/FGFR1/FGF2/MEIS1/NRG1/BCL2/MIR17HG	8
GO:1901861	GO:1901861	regulation of muscle tissue development	8/127	145/17653	1.00438e-05	0.0013427	0.00108618	CYP26B1/FGFR2/FGFR1/FGF2/MEIS1/NRG1/BCL2/MIR17HG	8
GO:0048634	GO:0048634	regulation of muscle organ development	8/127	147/17653	1.11039e-05	0.00141019	0.00114078	CYP26B1/FGFR2/FGFR1/FGF2/MEIS1/NRG1/BCL2/MIR17HG	8
GO:0001501	GO:0001501	skeletal system development	14/127	493/17653	1.2631e-05	0.00152775	0.00123587	CYP26B1/FGFR2/FGFR1/RASSF2/COL1A1/WNT5A/SATB2/FGF2/HAPLN3/MEIS1/ZEB1/STC1/PITX2/COL5A2	14
GO:0001763	GO:0001763	morphogenesis of a branching structure	9/127	198/17653	1.32747e-05	0.00153262	0.00123982	FGFR2/FGFR1/MET/WNT5A/FGF2/FGF7/PITX2/BCL2/CSF1	9
GO:0048762	GO:0048762	mesenchymal cell differentiation	9/127	202/17653	1.55723e-05	0.00164974	0.00133456	WWTR1/FGFR2/FGFR1/COL1A1/WNT5A/OLFM1/NRG1/PITX2/BCL2	9
GO:0010634	GO:0010634	positive regulation of epithelial cell migration	8/127	154/17653	1.55881e-05	0.00164974	0.00133456	FGFR1/MET/WNT5A/AKT3/FGF2/FGF7/PLPP3/AMOTL1	8
GO:0060485	GO:0060485	mesenchyme development	10/127	257/17653	1.68755e-05	0.00168392	0.00136221	WWTR1/FGFR2/FGFR1/COL1A1/WNT5A/OLFM1/NRG1/PITX2/BCL2/BNC2	10
GO:0045165	GO:0045165	cell fate commitment	10/127	259/17653	1.80419e-05	0.00168392	0.00136221	CYP26B1/FGFR2/FGFR1/WNT5A/SATB2/APC/FGF2/NRG1/BCL2/SOX12	10
GO:0010595	GO:0010595	positive regulation of endothelial cell migration	7/127	114/17653	1.83682e-05	0.00168392	0.00136221	FGFR1/MET/WNT5A/AKT3/FGF2/PLPP3/AMOTL1	7
GO:0045927	GO:0045927	positive regulation of growth	10/127	260/17653	1.86506e-05	0.00168392	0.00136221	NTN1/FGFR2/FGFR1/PLS1/FGF2/NRG1/BCL2/CSF1/L1CAM/MIR17HG	10
GO:0014855	GO:0014855	striated muscle cell proliferation	6/127	77/17653	1.92259e-05	0.00168392	0.00136221	FGFR2/FGFR1/NDRG4/FGF2/MEIS1/MIR17HG	6
GO:0042471	GO:0042471	ear morphogenesis	7/127	117/17653	2.17486e-05	0.00184138	0.00148959	NTN1/FGFR2/FGFR1/RIPOR2/SOBP/WNT5A/ZEB1	7
GO:0010463	GO:0010463	mesenchymal cell proliferation	5/127	48/17653	2.37972e-05	0.00189095	0.00152969	FGFR2/FGFR1/WNT5A/FGF7/ZEB1	5
GO:0022612	GO:0022612	gland morphogenesis	7/127	119/17653	2.42754e-05	0.00189095	0.00152969	NTN1/FGFR2/FGFR1/WNT5A/FGF7/BCL2/CSF1	7
GO:0008361	GO:0008361	regulation of cell size	8/127	164/17653	2.45675e-05	0.00189095	0.00152969	NTN1/WNT5A/PLEK/AKT3/OLFM1/SPART/NRG1/L1CAM	8
GO:0060043	GO:0060043	regulation of cardiac muscle cell proliferation	5/127	54/17653	4.24626e-05	0.00311235	0.00251774	FGFR2/FGFR1/FGF2/MEIS1/MIR17HG	5
GO:0050921	GO:0050921	positive regulation of chemotaxis	7/127	130/17653	4.28868e-05	0.00311235	0.00251774	FGFR1/MET/RIPOR2/WNT5A/FGF2/CSF1/LPAR1	7
GO:0048562	GO:0048562	embryonic organ morphogenesis	10/127	288/17653	4.4561e-05	0.00314403	0.00254337	NTN1/FGFR2/FGFR1/NDRG4/RIPOR2/SOBP/WNT5A/SATB2/ZEB1/PITX2	10
GO:0055024	GO:0055024	regulation of cardiac muscle tissue development	6/127	91/17653	4.97957e-05	0.00341841	0.00276533	FGFR2/FGFR1/FGF2/MEIS1/NRG1/MIR17HG	6
GO:0055025	GO:0055025	positive regulation of cardiac muscle tissue development	5/127	58/17653	6.01266e-05	0.00391903	0.0031703	FGFR2/FGFR1/FGF2/NRG1/MIR17HG	5
GO:0061448	GO:0061448	connective tissue development	9/127	240/17653	6.0174e-05	0.00391903	0.0031703	FGFR1/COL1A1/WNT5A/SATB2/SPART/FGF2/ZEB1/STC1/CSF1	9
GO:0003007	GO:0003007	heart morphogenesis	9/127	243/17653	6.62149e-05	0.00420464	0.00340135	FGFR2/NDRG4/WNT5A/OLFM1/ADAMTS1/NRG1/PITX2/EPHB4/MIR17HG	9
GO:0060603	GO:0060603	mammary gland duct morphogenesis	4/127	32/17653	7.85933e-05	0.00482838	0.00390593	NTN1/FGFR2/WNT5A/CSF1	4
GO:2000027	GO:2000027	regulation of organ morphogenesis	9/127	249/17653	7.98394e-05	0.00482838	0.00390593	FGFR2/FGFR1/WNT5A/ANKRD6/PRICKLE1/FGF7/ARHGEF19/BCL2/CSF1	9
GO:0061387	GO:0061387	regulation of extent of cell growth	6/127	100/17653	8.44837e-05	0.00499043	0.00403702	NTN1/WNT5A/OLFM1/SPART/NRG1/L1CAM	6
GO:0046854	GO:0046854	phosphatidylinositol phosphorylation	6/127	102/17653	9.43233e-05	0.00529294	0.00428173	FGFR2/FGFR1/MET/FGF2/FGF7/NRG1	6
GO:0060562	GO:0060562	epithelial tube morphogenesis	10/127	316/17653	9.65308e-05	0.00529294	0.00428173	NTN1/FGFR2/NDRG4/MET/WNT5A/FGF2/PRICKLE1/PITX2/BCL2/CSF1	10
GO:2001028	GO:2001028	positive regulation of endothelial cell chemotaxis	3/127	13/17653	9.86635e-05	0.00529294	0.00428173	FGFR1/MET/FGF2	3
GO:0010975	GO:0010975	regulation of neuron projection development	12/127	450/17653	9.90036e-05	0.00529294	0.00428173	NTN1/FGFR1/NDRG4/UST/DPYSL3/WNT5A/OLFM1/SPART/HECW2/NRG1/LPAR1/L1CAM	12
GO:0071229	GO:0071229	cellular response to acid chemical	8/127	200/17653	0.000100024	0.00529294	0.00428173	CYP26B1/PDK4/FGFR2/COL1A1/WNT5A/ZEB1/PID1/COL5A2	8
GO:0000070	GO:0000070	mitotic sister chromatid segregation	7/127	152/17653	0.000115209	0.00597206	0.00483111	CDC14A/APC/HECW2/DSN1/NCAPD3/BUB1/CHMP1B	7
GO:0048754	GO:0048754	branching morphogenesis of an epithelial tube	7/127	153/17653	0.00012002	0.00609701	0.00493219	FGFR2/MET/WNT5A/FGF2/PITX2/BCL2/CSF1	7
GO:0010464	GO:0010464	regulation of mesenchymal cell proliferation	4/127	36/17653	0.00012591	0.00615022	0.00497523	FGFR2/FGFR1/WNT5A/ZEB1	4
GO:0060045	GO:0060045	positive regulation of cardiac muscle cell proliferation	4/127	36/17653	0.00012591	0.00615022	0.00497523	FGFR2/FGFR1/FGF2/MIR17HG	4
GO:0043583	GO:0043583	ear development	8/127	208/17653	0.000131225	0.0062889	0.00508741	NTN1/FGFR2/FGFR1/RIPOR2/SOBP/WNT5A/ZEB1/BCL2	8
GO:0055021	GO:0055021	regulation of cardiac muscle tissue growth	5/127	69/17653	0.000138455	0.0064732	0.0052365	FGFR2/FGFR1/FGF2/MEIS1/MIR17HG	5
GO:0010594	GO:0010594	regulation of endothelial cell migration	8/127	210/17653	0.000140168	0.0064732	0.0052365	FGFR1/MET/WNT5A/AKT3/FGF2/STC1/PLPP3/AMOTL1	8
GO:0010632	GO:0010632	regulation of epithelial cell migration	9/127	269/17653	0.000143475	0.00650763	0.00526436	FGFR1/MET/WNT5A/AKT3/FGF2/FGF7/STC1/PLPP3/AMOTL1	9
GO:0046834	GO:0046834	lipid phosphorylation	6/127	114/17653	0.000174159	0.00776076	0.00627808	FGFR2/FGFR1/MET/FGF2/FGF7/NRG1	6
GO:0060560	GO:0060560	developmental growth involved in morphogenesis	8/127	218/17653	0.000181125	0.00793203	0.00641662	NTN1/FGFR2/WNT5A/OLFM1/SPART/NRG1/CSF1/L1CAM	8
GO:0045666	GO:0045666	positive regulation of neuron differentiation	10/127	343/17653	0.000188356	0.00808797	0.00654278	NTN1/FGFR1/NDRG4/DPYSL3/WNT5A/ZEB1/NRG1/BCL2/LPAR1/L1CAM	10
GO:0060412	GO:0060412	ventricular septum morphogenesis	4/127	40/17653	0.000191054	0.00808797	0.00654278	FGFR2/WNT5A/PITX2/MIR17HG	4
GO:0060420	GO:0060420	regulation of heart growth	5/127	75/17653	0.000205445	0.00845322	0.00683824	FGFR2/FGFR1/FGF2/MEIS1/MIR17HG	5
GO:0050770	GO:0050770	regulation of axonogenesis	7/127	167/17653	0.000206338	0.00845322	0.00683824	NTN1/UST/WNT5A/OLFM1/SPART/NRG1/L1CAM	7
GO:0031346	GO:0031346	positive regulation of cell projection organization	10/127	353/17653	0.000237271	0.00956617	0.00773856	NTN1/FGFR1/NDRG4/RIPOR2/DPYSL3/WNT5A/APC/NRG1/LPAR1/L1CAM	10
GO:0001667	GO:0001667	ameboidal-type cell migration	11/127	426/17653	0.000257113	0.0102042	0.00825467	FGFR1/TNS1/MET/WNT5A/AKT3/FGF2/FGF7/STC1/PITX2/AMOTL1/EPHB4	11
GO:0003206	GO:0003206	cardiac chamber morphogenesis	6/127	124/17653	0.00027507	0.0107174	0.00866987	FGFR2/WNT5A/ADAMTS1/NRG1/PITX2/MIR17HG	6
GO:0050769	GO:0050769	positive regulation of neurogenesis	11/127	430/17653	0.000278484	0.0107174	0.00866987	NTN1/FGFR1/NDRG4/DPYSL3/WNT5A/ZEB1/NRG1/BCL2/CSF1/LPAR1/L1CAM	11
GO:0060415	GO:0060415	muscle tissue morphogenesis	5/127	81/17653	0.000294685	0.0111716	0.00903732	MYLK/FGFR2/WNT5A/NRG1/PITX2	5
GO:0055023	GO:0055023	positive regulation of cardiac muscle tissue growth	4/127	45/17653	0.000302955	0.0113163	0.00915432	FGFR2/FGFR1/FGF2/MIR17HG	4
GO:0060443	GO:0060443	mammary gland morphogenesis	4/127	46/17653	0.000329973	0.0121468	0.0098262	NTN1/FGFR2/WNT5A/CSF1	4
GO:1905330	GO:1905330	regulation of morphogenesis of an epithelium	7/127	181/17653	0.000337051	0.0122301	0.00989357	FGFR2/FGFR1/WNT5A/ANKRD6/PRICKLE1/FGF7/ARHGEF19	7
GO:0048839	GO:0048839	inner ear development	7/127	182/17653	0.000348467	0.0124267	0.0100526	NTN1/FGFR2/FGFR1/RIPOR2/SOBP/WNT5A/ZEB1	7
GO:0001503	GO:0001503	ossification	10/127	371/17653	0.000352253	0.0124267	0.0100526	WWTR1/FGFR2/RASSF2/COL1A1/WNT5A/SATB2/STC1/BCL2/CSF1/COL5A2	10
GO:0030516	GO:0030516	regulation of axon extension	5/127	85/17653	0.00036873	0.0127766	0.0103356	NTN1/WNT5A/OLFM1/NRG1/L1CAM	5
GO:0051216	GO:0051216	cartilage development	7/127	184/17653	0.00037223	0.0127766	0.0103356	FGFR1/COL1A1/WNT5A/SATB2/FGF2/ZEB1/STC1	7
GO:1905564	GO:1905564	positive regulation of vascular endothelial cell proliferation	3/127	20/17653	0.000379053	0.0128373	0.0103847	FGFR1/AKT3/FGF2	3
GO:0046578	GO:0046578	regulation of Ras protein signal transduction	8/127	244/17653	0.000387401	0.0129473	0.0104738	MET/FOXM1/RIPOR2/AGAP3/ARHGEF19/NRG1/CSF1/LPAR1	8
GO:0048644	GO:0048644	muscle organ morphogenesis	5/127	87/17653	0.000410639	0.0135457	0.0109578	MYLK/FGFR2/WNT5A/NRG1/PITX2	5
GO:0010518	GO:0010518	positive regulation of phospholipase activity	4/127	49/17653	0.000421363	0.0135476	0.0109594	FGFR2/FGFR1/FGF2/LPAR1	4
GO:0060421	GO:0060421	positive regulation of heart growth	4/127	49/17653	0.000421363	0.0135476	0.0109594	FGFR2/FGFR1/FGF2/MIR17HG	4
GO:0001942	GO:0001942	hair follicle development	5/127	88/17653	0.000432894	0.0137444	0.0111185	FGFR2/WNT5A/FST/FGF7/BCL2	5
GO:0043542	GO:0043542	endothelial cell migration	8/127	249/17653	0.000443316	0.0138289	0.0111869	FGFR1/MET/WNT5A/AKT3/FGF2/STC1/AMOTL1/EPHB4	8
GO:0036092	GO:0036092	phosphatidylinositol-3-phosphate biosynthetic process	4/127	50/17653	0.000455472	0.0138289	0.0111869	FGFR2/FGFR1/FGF2/FGF7	4
GO:0048546	GO:0048546	digestive tract morphogenesis	4/127	50/17653	0.000455472	0.0138289	0.0111869	FGFR2/WNT5A/PITX2/BCL2	4
GO:0007409	GO:0007409	axonogenesis	11/127	456/17653	0.000457335	0.0138289	0.0111869	NTN1/FGFR2/UST/WNT5A/OLFM1/SPART/NCAM1/NRG1/KIF5C/BCL2/L1CAM	11
GO:0022404	GO:0022404	molting cycle process	5/127	90/17653	0.000480121	0.0140173	0.0113393	FGFR2/WNT5A/FST/FGF7/BCL2	5
GO:0022405	GO:0022405	hair cycle process	5/127	90/17653	0.000480121	0.0140173	0.0113393	FGFR2/WNT5A/FST/FGF7/BCL2	5
GO:0098773	GO:0098773	skin epidermis development	5/127	90/17653	0.000480121	0.0140173	0.0113393	FGFR2/WNT5A/FST/FGF7/BCL2	5
GO:0003416	GO:0003416	endochondral bone growth	3/127	22/17653	0.000506701	0.0143002	0.0115682	FGFR2/STC1/BNC2	3
GO:0060445	GO:0060445	branching involved in salivary gland morphogenesis	3/127	22/17653	0.000506701	0.0143002	0.0115682	FGFR2/FGFR1/FGF7	3
GO:2001026	GO:2001026	regulation of endothelial cell chemotaxis	3/127	22/17653	0.000506701	0.0143002	0.0115682	FGFR1/MET/FGF2	3
GO:0010631	GO:0010631	epithelial cell migration	9/127	324/17653	0.000563147	0.0157186	0.0127156	FGFR1/MET/WNT5A/AKT3/FGF2/FGF7/STC1/AMOTL1/EPHB4	9
GO:0045332	GO:0045332	phospholipid translocation	3/127	23/17653	0.000579654	0.0160035	0.0129461	ATP11A/ATP8A1/ATP8B2	3
GO:0010976	GO:0010976	positive regulation of neuron projection development	8/127	260/17653	0.000589586	0.0161027	0.0130263	NTN1/FGFR1/NDRG4/DPYSL3/WNT5A/NRG1/LPAR1/L1CAM	8
GO:0090132	GO:0090132	epithelium migration	9/127	327/17653	0.00060157	0.0162552	0.0131497	FGFR1/MET/WNT5A/AKT3/FGF2/FGF7/STC1/AMOTL1/EPHB4	9
GO:0048592	GO:0048592	eye morphogenesis	6/127	144/17653	0.000610866	0.0163326	0.0132123	WNT5A/MEIS1/ZEB1/PITX2/BCL2/COL5A2	6
GO:0001101	GO:0001101	response to acid chemical	9/127	329/17653	0.000628359	0.0165727	0.0134065	CYP26B1/PDK4/FGFR2/COL1A1/WNT5A/LRP11/ZEB1/PID1/COL5A2	9
GO:0044344	GO:0044344	cellular response to fibroblast growth factor stimulus	6/127	145/17653	0.000633533	0.0165727	0.0134065	FGFR2/FGFR1/COL1A1/WNT5A/FGF2/FGF7	6
GO:0050920	GO:0050920	regulation of chemotaxis	7/127	202/17653	0.000649982	0.0165727	0.0134065	FGFR1/MET/RIPOR2/WNT5A/FGF2/CSF1/LPAR1	7
GO:0060688	GO:0060688	regulation of morphogenesis of a branching structure	4/127	55/17653	0.000656092	0.0165727	0.0134065	FGFR2/FGFR1/WNT5A/FGF7	4
GO:0034204	GO:0034204	lipid translocation	3/127	24/17653	0.000658993	0.0165727	0.0134065	ATP11A/ATP8A1/ATP8B2	3
GO:0098868	GO:0098868	bone growth	3/127	24/17653	0.000658993	0.0165727	0.0134065	FGFR2/STC1/BNC2	3
GO:0048640	GO:0048640	negative regulation of developmental growth	5/127	97/17653	0.000676439	0.0168447	0.0136265	NTN1/WNT5A/SPART/MEIS1/MIR17HG	5
GO:0090130	GO:0090130	tissue migration	9/127	333/17653	0.000684874	0.0168891	0.0136625	FGFR1/MET/WNT5A/AKT3/FGF2/FGF7/STC1/AMOTL1/EPHB4	9
GO:0051056	GO:0051056	regulation of small GTPase mediated signal transduction	9/127	339/17653	0.000777389	0.0187277	0.0151498	MET/FOXM1/RIPOR2/AGAP3/ARHGEF19/ARHGAP39/NRG1/CSF1/LPAR1	9
GO:0090287	GO:0090287	regulation of cellular response to growth factor stimulus	8/127	272/17653	0.000791369	0.0187277	0.0151498	FGFR2/FGFR1/WNT5A/PMEPA1/SPART/FGF2/ZEB1/MIR17HG	8
GO:0048705	GO:0048705	skeletal system morphogenesis	7/127	209/17653	0.000794464	0.0187277	0.0151498	CYP26B1/FGFR2/FGFR1/COL1A1/SATB2/ZEB1/STC1	7
GO:0002066	GO:0002066	columnar/cuboidal epithelial cell development	4/127	58/17653	0.000802736	0.0187277	0.0151498	FGFR1/RIPOR2/WNT5A/SIDT2	4
GO:0010517	GO:0010517	regulation of phospholipase activity	4/127	58/17653	0.000802736	0.0187277	0.0151498	FGFR2/FGFR1/FGF2/LPAR1	4
GO:0043588	GO:0043588	skin development	10/127	413/17653	0.000809466	0.0187277	0.0151498	CYP26B1/FGFR2/MET/COL1A1/WNT5A/ABCB6/FST/FGF7/BCL2/COL5A2	10
GO:0071774	GO:0071774	response to fibroblast growth factor	6/127	152/17653	0.000811043	0.0187277	0.0151498	FGFR2/FGFR1/COL1A1/WNT5A/FGF2/FGF7	6
GO:0048588	GO:0048588	developmental cell growth	7/127	211/17653	0.000840091	0.0192237	0.0155511	NTN1/WNT5A/OLFM1/SPART/SORBS2/NRG1/L1CAM	7
GO:0010769	GO:0010769	regulation of cell morphogenesis involved in differentiation	8/127	275/17653	0.000849631	0.0192493	0.0155717	NTN1/UST/WNT5A/OLFM1/SPART/HECW2/NRG1/L1CAM	8
GO:0050918	GO:0050918	positive chemotaxis	4/127	59/17653	0.000856366	0.0192493	0.0155717	MET/WNT5A/FGF2/FGF7	4
GO:0051962	GO:0051962	positive regulation of nervous system development	11/127	493/17653	0.000870674	0.0193992	0.015693	NTN1/FGFR1/NDRG4/DPYSL3/WNT5A/ZEB1/NRG1/BCL2/CSF1/LPAR1/L1CAM	11
GO:0061564	GO:0061564	axon development	11/127	497/17653	0.000929746	0.0205275	0.0166058	NTN1/FGFR2/UST/WNT5A/OLFM1/SPART/NCAM1/NRG1/KIF5C/BCL2/L1CAM	11
GO:0031069	GO:0031069	hair follicle morphogenesis	3/127	27/17653	0.000937477	0.0205275	0.0166058	FGFR2/FGF7/BCL2	3
GO:0051897	GO:0051897	positive regulation of protein kinase B signaling	6/127	157/17653	0.000959716	0.0207282	0.0167681	FGFR2/FGFR1/MET/FGF2/FGF7/NRG1	6
GO:0046620	GO:0046620	regulation of organ growth	5/127	105/17653	0.000968292	0.0207282	0.0167681	FGFR2/FGFR1/FGF2/MEIS1/MIR17HG	5
GO:0046622	GO:0046622	positive regulation of organ growth	4/127	61/17653	0.000971123	0.0207282	0.0167681	FGFR2/FGFR1/FGF2/MIR17HG	4
GO:0007389	GO:0007389	pattern specification process	10/127	424/17653	0.000988209	0.0207999	0.0168261	CYP26B1/FGFR2/FGFR1/NDRG4/WNT5A/SATB2/APC/ZEB1/STC1/PITX2	10
GO:0003205	GO:0003205	cardiac chamber development	6/127	158/17653	0.000991813	0.0207999	0.0168261	FGFR2/WNT5A/ADAMTS1/NRG1/PITX2/MIR17HG	6
GO:0030258	GO:0030258	lipid modification	8/127	282/17653	0.00099905	0.0207999	0.0168261	PDK4/FGFR2/FGFR1/MET/FGF2/FGF7/NRG1/PLPP3	8
GO:0060193	GO:0060193	positive regulation of lipase activity	4/127	62/17653	0.00103237	0.0213189	0.017246	FGFR2/FGFR1/FGF2/LPAR1	4
GO:0002053	GO:0002053	positive regulation of mesenchymal cell proliferation	3/127	28/17653	0.00104448	0.0213951	0.0173076	FGFR2/FGFR1/WNT5A	3
GO:0048568	GO:0048568	embryonic organ development	10/127	428/17653	0.00106075	0.0215544	0.0174364	NTN1/FGFR2/FGFR1/NDRG4/RIPOR2/SOBP/WNT5A/SATB2/ZEB1/PITX2	10
GO:0048732	GO:0048732	gland development	10/127	430/17653	0.00109862	0.0220048	0.0178008	NTN1/FGFR2/FGFR1/MET/WNT5A/FGF7/NRG1/PITX2/BCL2/CSF1	10
GO:0046488	GO:0046488	phosphatidylinositol metabolic process	7/127	221/17653	0.00110024	0.0220048	0.0178008	FGFR2/FGFR1/MET/PLEK/FGF2/FGF7/NRG1	7
GO:0032535	GO:0032535	regulation of cellular component size	9/127	358/17653	0.00113985	0.0226189	0.0182976	NTN1/WNT5A/PLEK/AKT3/PLS1/OLFM1/SPART/NRG1/L1CAM	9
GO:0035767	GO:0035767	endothelial cell chemotaxis	3/127	29/17653	0.00115891	0.0227219	0.0183809	FGFR1/MET/FGF2	3
GO:0021872	GO:0021872	forebrain generation of neurons	4/127	64/17653	0.00116293	0.0227219	0.0183809	FGFR2/FGFR1/WNT5A/SATB2	4
GO:0090092	GO:0090092	regulation of transmembrane receptor protein serine/threonine kinase signaling pathway	7/127	225/17653	0.00122048	0.0236643	0.0191433	WWTR1/WNT5A/PMEPA1/SPART/FST/ZEB1/MIR17HG	7
GO:0048675	GO:0048675	axon extension	5/127	111/17653	0.001242	0.0237922	0.0192467	NTN1/WNT5A/OLFM1/NRG1/L1CAM	5
GO:0048730	GO:0048730	epidermis morphogenesis	3/127	30/17653	0.00128095	0.0237922	0.0192467	FGFR2/FGF7/BCL2	3
GO:0048873	GO:0048873	homeostasis of number of cells within a tissue	3/127	30/17653	0.00128095	0.0237922	0.0192467	AKT3/BCL2/CSF1	3
GO:0002065	GO:0002065	columnar/cuboidal epithelial cell differentiation	5/127	112/17653	0.00129265	0.0237922	0.0192467	FGFR2/FGFR1/RIPOR2/WNT5A/SIDT2	5
GO:0014902	GO:0014902	myotube differentiation	5/127	112/17653	0.00129265	0.0237922	0.0192467	CYP26B1/RIPOR2/HOMER1/PITX2/BCL2	5
GO:0042303	GO:0042303	molting cycle	5/127	112/17653	0.00129265	0.0237922	0.0192467	FGFR2/WNT5A/FST/FGF7/BCL2	5
GO:0042633	GO:0042633	hair cycle	5/127	112/17653	0.00129265	0.0237922	0.0192467	FGFR2/WNT5A/FST/FGF7/BCL2	5
GO:0030324	GO:0030324	lung development	6/127	167/17653	0.00131927	0.0239339	0.0193613	FGFR2/FGFR1/WNT5A/FGF7/PITX2/MIR17HG	6
GO:0051147	GO:0051147	regulation of muscle cell differentiation	6/127	167/17653	0.00131927	0.0239339	0.0193613	CYP26B1/FGFR2/RIPOR2/ZEB1/NRG1/BCL2	6
GO:0042692	GO:0042692	muscle cell differentiation	9/127	366/17653	0.00132861	0.0239339	0.0193613	CYP26B1/FGFR2/RIPOR2/ZEB1/HOMER1/SORBS2/NRG1/PITX2/BCL2	9
GO:0071560	GO:0071560	cellular response to transforming growth factor beta stimulus	7/127	229/17653	0.0013508	0.0241622	0.019546	FGFR2/COL1A1/NR3C1/WNT5A/PMEPA1/ZEB1/MIR17HG	7
GO:0003281	GO:0003281	ventricular septum development	4/127	67/17653	0.00137983	0.0243388	0.0196889	FGFR2/WNT5A/PITX2/MIR17HG	4
GO:0040014	GO:0040014	regulation of multicellular organism growth	4/127	67/17653	0.00137983	0.0243388	0.0196889	FGFR2/PLS1/BCL2/CSF1	4
GO:0055008	GO:0055008	cardiac muscle tissue morphogenesis	4/127	68/17653	0.001458	0.0255402	0.0206608	FGFR2/WNT5A/NRG1/PITX2	4
GO:0030323	GO:0030323	respiratory tube development	6/127	171/17653	0.00148885	0.0257087	0.0207971	FGFR2/FGFR1/WNT5A/FGF7/PITX2/MIR17HG	6
GO:0071559	GO:0071559	response to transforming growth factor beta	7/127	233/17653	0.00149176	0.0257087	0.0207971	FGFR2/COL1A1/NR3C1/WNT5A/PMEPA1/ZEB1/MIR17HG	7
GO:0008543	GO:0008543	fibroblast growth factor receptor signaling pathway	5/127	116/17653	0.00151063	0.0257087	0.0207971	FGFR2/FGFR1/WNT5A/FGF2/FGF7	5
GO:0010721	GO:0010721	negative regulation of cell development	8/127	301/17653	0.00151295	0.0257087	0.0207971	NTN1/DPYSL3/WNT5A/SPART/MEIS1/NRG1/BCL2/LPAR1	8
GO:0051155	GO:0051155	positive regulation of striated muscle cell differentiation	4/127	69/17653	0.0015392	0.0257087	0.0207971	CYP26B1/RIPOR2/NRG1/BCL2	4
GO:0060411	GO:0060411	cardiac septum morphogenesis	4/127	69/17653	0.0015392	0.0257087	0.0207971	FGFR2/WNT5A/PITX2/MIR17HG	4
GO:0071300	GO:0071300	cellular response to retinoic acid	4/127	69/17653	0.0015392	0.0257087	0.0207971	CYP26B1/FGFR2/COL1A1/WNT5A	4
GO:0040018	GO:0040018	positive regulation of multicellular organism growth	3/127	32/17653	0.0015486	0.0257087	0.0207971	PLS1/BCL2/CSF1	3
GO:0090101	GO:0090101	negative regulation of transmembrane receptor protein serine/threonine kinase signaling pathway	5/127	117/17653	0.00156911	0.0258801	0.0209358	WNT5A/PMEPA1/SPART/FST/MIR17HG	5
GO:0061180	GO:0061180	mammary gland epithelium development	4/127	70/17653	0.00162351	0.0266045	0.0215218	NTN1/FGFR2/WNT5A/CSF1	4
GO:0010863	GO:0010863	positive regulation of phospholipase C activity	3/127	33/17653	0.00169456	0.027591	0.0223197	FGFR1/FGF2/LPAR1	3
GO:0000819	GO:0000819	sister chromatid segregation	7/127	239/17653	0.00172447	0.0278991	0.022569	CDC14A/APC/HECW2/DSN1/NCAPD3/BUB1/CHMP1B	7
GO:0003231	GO:0003231	cardiac ventricle development	5/127	121/17653	0.00181979	0.0292549	0.0236658	FGFR2/WNT5A/NRG1/PITX2/MIR17HG	5
GO:0007435	GO:0007435	salivary gland morphogenesis	3/127	34/17653	0.00184885	0.0295351	0.0238925	FGFR2/FGFR1/FGF7	3
GO:0008544	GO:0008544	epidermis development	10/127	462/17653	0.00187151	0.0297102	0.0240341	CYP26B1/FGFR2/FGFR1/RIPOR2/WNT5A/COL7A1/FST/FGF7/PITX2/BCL2	10
GO:0007265	GO:0007265	Ras protein signal transduction	10/127	463/17653	0.00190136	0.0299965	0.0242657	NTN1/MET/FOXM1/RIPOR2/AGAP3/FGF2/ARHGEF19/NRG1/CSF1/LPAR1	10
GO:0030010	GO:0030010	establishment of cell polarity	5/127	123/17653	0.00195559	0.0302878	0.0245014	CYP26B1/RIPOR2/UST/WNT5A/AMOTL1	5
GO:0042476	GO:0042476	odontogenesis	5/127	123/17653	0.00195559	0.0302878	0.0245014	FGFR2/COL1A1/PITX2/STIM1/CSF1	5
GO:0048706	GO:0048706	embryonic skeletal system development	5/127	123/17653	0.00195559	0.0302878	0.0245014	FGFR2/COL1A1/WNT5A/SATB2/ZEB1	5
GO:0043536	GO:0043536	positive regulation of blood vessel endothelial cell migration	4/127	74/17653	0.0019929	0.0305961	0.0247507	FGFR1/AKT3/FGF2/AMOTL1	4
GO:0048741	GO:0048741	skeletal muscle fiber development	3/127	35/17653	0.00201163	0.0305961	0.0247507	RIPOR2/HOMER1/BCL2	3
GO:1900274	GO:1900274	regulation of phospholipase C activity	3/127	35/17653	0.00201163	0.0305961	0.0247507	FGFR1/FGF2/LPAR1	3
GO:0060070	GO:0060070	canonical Wnt signaling pathway	8/127	317/17653	0.00209197	0.0313564	0.0253658	WWTR1/FGFR2/COL1A1/WNT5A/APC/ANKRD6/PRICKLE1/PLPP3	8
GO:0003151	GO:0003151	outflow tract morphogenesis	4/127	75/17653	0.0020936	0.0313564	0.0253658	FGFR2/WNT5A/PITX2/MIR17HG	4
GO:0001704	GO:0001704	formation of primary germ layer	5/127	125/17653	0.00209866	0.0313564	0.0253658	FGFR2/FGFR1/WNT5A/COL7A1/COL5A2	5
GO:0051783	GO:0051783	regulation of nuclear division	6/127	184/17653	0.00215653	0.0315751	0.0255427	CDC14A/WNT5A/APC/HECW2/BUB1/CHMP1B	6
GO:0010453	GO:0010453	regulation of cell fate commitment	3/127	36/17653	0.00218306	0.0315751	0.0255427	FGFR2/FGFR1/FGF2	3
GO:0001768	GO:0001768	establishment of T cell polarity	2/127	10/17653	0.00222518	0.0315751	0.0255427	CYP26B1/RIPOR2	2
GO:0001886	GO:0001886	endothelial cell morphogenesis	2/127	10/17653	0.00222518	0.0315751	0.0255427	MET/STC1	2
GO:0009629	GO:0009629	response to gravity	2/127	10/17653	0.00222518	0.0315751	0.0255427	STX1A/FOSL1	2
GO:0035768	GO:0035768	endothelial cell chemotaxis to fibroblast growth factor	2/127	10/17653	0.00222518	0.0315751	0.0255427	FGFR1/FGF2	2
GO:0043497	GO:0043497	regulation of protein heterodimerization activity	2/127	10/17653	0.00222518	0.0315751	0.0255427	NRG1/BCL2	2
GO:0060502	GO:0060502	epithelial cell proliferation involved in lung morphogenesis	2/127	10/17653	0.00222518	0.0315751	0.0255427	FGFR2/FGF7	2
GO:2000544	GO:2000544	regulation of endothelial cell chemotaxis to fibroblast growth factor	2/127	10/17653	0.00222518	0.0315751	0.0255427	FGFR1/FGF2	2
GO:0060348	GO:0060348	bone development	6/127	187/17653	0.00233841	0.0329976	0.0266935	CYP26B1/FGFR2/COL1A1/MEIS1/STC1/PITX2	6
GO:0010831	GO:0010831	positive regulation of myotube differentiation	3/127	37/17653	0.0023633	0.0331645	0.0268285	CYP26B1/RIPOR2/BCL2	3
GO:0007431	GO:0007431	salivary gland development	3/127	38/17653	0.00255249	0.0352354	0.0285038	FGFR2/FGFR1/FGF7	3
GO:0014904	GO:0014904	myotube cell development	3/127	38/17653	0.00255249	0.0352354	0.0285038	RIPOR2/HOMER1/BCL2	3
GO:0031076	GO:0031076	embryonic camera-type eye development	3/127	38/17653	0.00255249	0.0352354	0.0285038	WNT5A/ZEB1/PITX2	3
GO:0051304	GO:0051304	chromosome separation	4/127	80/17653	0.00265023	0.0352879	0.0285462	APC/HECW2/NCAPD3/BUB1	4
GO:0050679	GO:0050679	positive regulation of epithelial cell proliferation	6/127	192/17653	0.00266695	0.0352879	0.0285462	FGFR2/FGFR1/WNT5A/AKT3/FGF2/FGF7	6
GO:0001767	GO:0001767	establishment of lymphocyte polarity	2/127	11/17653	0.00270688	0.0352879	0.0285462	CYP26B1/RIPOR2	2
GO:0007135	GO:0007135	meiosis II	2/127	11/17653	0.00270688	0.0352879	0.0285462	DSN1/BUB1	2
GO:0032060	GO:0032060	bleb assembly	2/127	11/17653	0.00270688	0.0352879	0.0285462	MYLK/LPAR1	2
GO:0035766	GO:0035766	cell chemotaxis to fibroblast growth factor	2/127	11/17653	0.00270688	0.0352879	0.0285462	FGFR1/FGF2	2
GO:0060379	GO:0060379	cardiac muscle cell myoblast differentiation	2/127	11/17653	0.00270688	0.0352879	0.0285462	PRICKLE1/NRG1	2
GO:0061983	GO:0061983	meiosis II cell cycle process	2/127	11/17653	0.00270688	0.0352879	0.0285462	DSN1/BUB1	2
GO:1904424	GO:1904424	regulation of GTP binding	2/127	11/17653	0.00270688	0.0352879	0.0285462	MET/RIPOR2	2
GO:1904847	GO:1904847	regulation of cell chemotaxis to fibroblast growth factor	2/127	11/17653	0.00270688	0.0352879	0.0285462	FGFR1/FGF2	2
GO:0050768	GO:0050768	negative regulation of neurogenesis	7/127	259/17653	0.0027095	0.0352879	0.0285462	NTN1/DPYSL3/WNT5A/SPART/MEIS1/NRG1/LPAR1	7
GO:0060541	GO:0060541	respiratory system development	6/127	193/17653	0.00273661	0.0352879	0.0285462	FGFR2/FGFR1/WNT5A/FGF7/PITX2/MIR17HG	6
GO:0045773	GO:0045773	positive regulation of axon extension	3/127	39/17653	0.00275079	0.0352879	0.0285462	NTN1/NRG1/L1CAM	3
GO:0097035	GO:0097035	regulation of membrane lipid distribution	3/127	39/17653	0.00275079	0.0352879	0.0285462	ATP11A/ATP8A1/ATP8B2	3
GO:0000280	GO:0000280	nuclear division	9/127	411/17653	0.00291417	0.0371959	0.0300897	CYP26B1/CDC14A/WNT5A/APC/HECW2/DSN1/NCAPD3/BUB1/CHMP1B	9
GO:0060828	GO:0060828	regulation of canonical Wnt signaling pathway	7/127	263/17653	0.00294999	0.0373839	0.0302418	WWTR1/FGFR2/COL1A1/WNT5A/APC/ANKRD6/PRICKLE1	7
GO:0017145	GO:0017145	stem cell division	3/127	40/17653	0.00295833	0.0373839	0.0302418	WWTR1/FGFR2/FGFR1	3
GO:0001837	GO:0001837	epithelial to mesenchymal transition	5/127	136/17653	0.00302565	0.0380453	0.0307768	WWTR1/FGFR2/COL1A1/WNT5A/OLFM1	5
GO:0060191	GO:0060191	regulation of lipase activity	4/127	84/17653	0.00316283	0.0385531	0.0311875	FGFR2/FGFR1/FGF2/LPAR1	4
GO:0101023	GO:0101023	vascular endothelial cell proliferation	3/127	41/17653	0.00317526	0.0385531	0.0311875	FGFR1/AKT3/FGF2	3
GO:1905562	GO:1905562	regulation of vascular endothelial cell proliferation	3/127	41/17653	0.00317526	0.0385531	0.0311875	FGFR1/AKT3/FGF2	3
GO:0051271	GO:0051271	negative regulation of cellular component movement	8/127	340/17653	0.00321567	0.0385531	0.0311875	NDRG4/RIPOR2/DPYSL3/WNT5A/FGF2/NRG1/STC1/BCL2	8
GO:0010977	GO:0010977	negative regulation of neuron projection development	5/127	138/17653	0.00322153	0.0385531	0.0311875	NTN1/DPYSL3/WNT5A/SPART/LPAR1	5
GO:0030879	GO:0030879	mammary gland development	5/127	138/17653	0.00322153	0.0385531	0.0311875	NTN1/FGFR2/WNT5A/NRG1/CSF1	5
GO:0051764	GO:0051764	actin crosslink formation	2/127	12/17653	0.00323299	0.0385531	0.0311875	DPYSL3/PLS1	2
GO:0051798	GO:0051798	positive regulation of hair follicle development	2/127	12/17653	0.00323299	0.0385531	0.0311875	WNT5A/FST	2
GO:0070493	GO:0070493	thrombin-activated receptor signaling pathway	2/127	12/17653	0.00323299	0.0385531	0.0311875	MET/PLEK	2
GO:2000052	GO:2000052	positive regulation of non-canonical Wnt signaling pathway	2/127	12/17653	0.00323299	0.0385531	0.0311875	WNT5A/ANKRD6	2
GO:2001256	GO:2001256	regulation of store-operated calcium entry	2/127	12/17653	0.00323299	0.0385531	0.0311875	HOMER1/STIM1	2
GO:0140014	GO:0140014	mitotic nuclear division	7/127	269/17653	0.00334102	0.0395079	0.03196	CDC14A/APC/HECW2/DSN1/NCAPD3/BUB1/CHMP1B	7
GO:0002064	GO:0002064	epithelial cell development	6/127	201/17653	0.00334417	0.0395079	0.03196	FGFR1/MET/RIPOR2/WNT5A/SIDT2/STC1	6
GO:0035315	GO:0035315	hair cell differentiation	3/127	42/17653	0.00340172	0.0400017	0.0323594	FGFR1/RIPOR2/PITX2	3
GO:0072073	GO:0072073	kidney epithelium development	5/127	140/17653	0.0034264	0.0401062	0.032444	WWTR1/FGFR2/FGFR1/FGF2/BCL2	5
GO:0030111	GO:0030111	regulation of Wnt signaling pathway	8/127	344/17653	0.00345167	0.0402167	0.0325333	WWTR1/FGFR2/COL1A1/WNT5A/APC/ANKRD6/PRICKLE1/PLPP3	8
GO:0045665	GO:0045665	negative regulation of neuron differentiation	6/127	203/17653	0.00351063	0.0407169	0.032938	NTN1/DPYSL3/WNT5A/SPART/MEIS1/LPAR1	6
GO:0060326	GO:0060326	cell chemotaxis	7/127	273/17653	0.00362293	0.0418283	0.0338371	FGFR1/MET/RIPOR2/WNT5A/FGF2/CSF1/LPAR1	7
GO:0060349	GO:0060349	bone morphogenesis	4/127	88/17653	0.00373926	0.0427249	0.0345624	CYP26B1/FGFR2/COL1A1/STC1	4
GO:0001764	GO:0001764	neuron migration	5/127	143/17653	0.00375104	0.0427249	0.0345624	NTN1/FGFR1/SATB2/NRG1/PITX2	5
GO:0035264	GO:0035264	multicellular organism growth	5/127	143/17653	0.00375104	0.0427249	0.0345624	WWTR1/FGFR2/PLS1/BCL2/CSF1	5
GO:0042635	GO:0042635	positive regulation of hair cycle	2/127	13/17653	0.00380287	0.0427402	0.0345748	WNT5A/FST	2
GO:0042659	GO:0042659	regulation of cell fate specification	2/127	13/17653	0.00380287	0.0427402	0.0345748	FGFR1/FGF2	2
GO:0060601	GO:0060601	lateral sprouting from an epithelium	2/127	13/17653	0.00380287	0.0427402	0.0345748	FGFR2/WNT5A	2
GO:0051017	GO:0051017	actin filament bundle assembly	5/127	144/17653	0.003864	0.043236	0.0349758	MET/DPYSL3/PLEK/PLS1/LPAR1	5
GO:0007605	GO:0007605	sensory perception of sound	5/127	145/17653	0.00397937	0.0443316	0.0358621	FGFR1/COL1A1/RIPOR2/SOBP/TMPRSS3	5
GO:0051961	GO:0051961	negative regulation of nervous system development	7/127	278/17653	0.0040004	0.0443712	0.0358942	NTN1/DPYSL3/WNT5A/SPART/MEIS1/NRG1/LPAR1	7
GO:0040013	GO:0040013	negative regulation of locomotion	8/127	353/17653	0.00403187	0.0445259	0.0360193	NDRG4/RIPOR2/DPYSL3/WNT5A/FGF2/NRG1/STC1/BCL2	8
GO:0051146	GO:0051146	striated muscle cell differentiation	7/127	279/17653	0.00407935	0.0448552	0.0362857	CYP26B1/RIPOR2/HOMER1/SORBS2/NRG1/PITX2/BCL2	7
GO:0072001	GO:0072001	renal system development	7/127	280/17653	0.00415948	0.0455391	0.0368389	WWTR1/FGFR2/FGFR1/WNT5A/FGF2/ADAMTS1/BCL2	7
GO:0033002	GO:0033002	muscle cell proliferation	6/127	211/17653	0.00423876	0.0462079	0.03738	FGFR2/FGFR1/NDRG4/FGF2/MEIS1/MIR17HG	6
GO:0061572	GO:0061572	actin filament bundle organization	5/127	148/17653	0.00434029	0.0467345	0.037806	MET/DPYSL3/PLEK/PLS1/LPAR1	5
GO:0007059	GO:0007059	chromosome segregation	8/127	358/17653	0.00438527	0.0467345	0.037806	CDC14A/NR3C1/APC/HECW2/DSN1/NCAPD3/BUB1/CHMP1B	8
GO:0002067	GO:0002067	glandular epithelial cell differentiation	3/127	46/17653	0.00440523	0.0467345	0.037806	FGFR2/WNT5A/SIDT2	3
GO:0090102	GO:0090102	cochlea development	3/127	46/17653	0.00440523	0.0467345	0.037806	SOBP/WNT5A/ZEB1	3
GO:2001239	GO:2001239	regulation of extrinsic apoptotic signaling pathway in absence of ligand	3/127	46/17653	0.00440523	0.0467345	0.037806	FGFR1/SRPX/BCL2	3
GO:0036445	GO:0036445	neuronal stem cell division	2/127	14/17653	0.00441586	0.0467345	0.037806	FGFR2/FGFR1	2
GO:0055057	GO:0055057	neuroblast division	2/127	14/17653	0.00441586	0.0467345	0.037806	FGFR2/FGFR1	2
GO:0035107	GO:0035107	appendage morphogenesis	5/127	149/17653	0.00446562	0.0468705	0.037916	CYP26B1/FGFR2/FGFR1/WNT5A/PITX2	5
GO:0035108	GO:0035108	limb morphogenesis	5/127	149/17653	0.00446562	0.0468705	0.037916	CYP26B1/FGFR2/FGFR1/WNT5A/PITX2	5
GO:0046934	GO:0046934	phosphatidylinositol-4,5-bisphosphate 3-kinase activity	6/128	68/17548	1.01216e-05	0.00210122	0.00194125	FGFR2/FGFR1/MET/FGF2/FGF7/NRG1	6
GO:0052813	GO:0052813	phosphatidylinositol bisphosphate kinase activity	6/128	71/17548	1.30098e-05	0.00210122	0.00194125	FGFR2/FGFR1/MET/FGF2/FGF7/NRG1	6
GO:0035004	GO:0035004	phosphatidylinositol 3-kinase activity	6/128	76/17548	1.92772e-05	0.00210122	0.00194125	FGFR2/FGFR1/MET/FGF2/FGF7/NRG1	6
GO:0016303	GO:0016303	1-phosphatidylinositol-3-kinase activity	4/128	43/17548	0.000267421	0.0211608	0.0195498	FGFR2/FGFR1/FGF2/FGF7	4
GO:0004713	GO:0004713	protein tyrosine kinase activity	7/128	182/17548	0.000378677	0.0211608	0.0195498	FGFR2/FGFR1/MET/FGF2/FGF7/NRG1/EPHB4	7
GO:0004012	GO:0004012	phospholipid-translocating ATPase activity	3/128	20/17548	0.000394661	0.0211608	0.0195498	ATP11A/ATP8A1/ATP8B2	3
GO:0005088	GO:0005088	Ras guanyl-nucleotide exchange factor activity	8/128	251/17548	0.000512169	0.0211608	0.0195498	FGFR2/FGFR1/MET/FGF2/FGF7/ARHGEF19/NCAM1/NRG1	8
GO:0052742	GO:0052742	phosphatidylinositol kinase activity	4/128	51/17548	0.000517696	0.0211608	0.0195498	FGFR2/FGFR1/FGF2/FGF7	4
GO:0005539	GO:0005539	glycosaminoglycan binding	7/128	215/17548	0.00101603	0.0369159	0.0341054	FGFR2/FGFR1/DPYSL3/FGF2/FGF7/HAPLN3/ADAMTS1	7
GO:0004714	GO:0004714	transmembrane receptor protein tyrosine kinase activity	4/128	66/17548	0.00137257	0.0448829	0.041466	FGFR2/FGFR1/MET/EPHB4	4
GO:1901681	GO:1901681	sulfur compound binding	7/128	235/17548	0.00169473	0.0465295	0.0429872	FGFR2/FGFR1/DPYSL3/FST/FGF2/FGF7/ADAMTS1	7
GO:0031434	GO:0031434	mitogen-activated protein kinase kinase binding	4/128	70/17548	0.0017075	0.0465295	0.0429872	FGFR2/FGFR1/MET/EPHB4	4
GO:0042056	GO:0042056	chemoattractant activity	3/128	34/17548	0.001923	0.0483709	0.0446884	WNT5A/FGF2/FGF7	3
GO:0031012	GO:0031012	extracellular matrix	13/131	479/18698	3.2357e-05	0.0083481	0.00776568	NTN1/FGFR2/P3H2/COL1A1/WNT5A/COL7A1/HAPLN3/NCAM1/ADAMTS1/ADAMTSL3/EDIL3/L1CAM/COL5A2	13
GO:0044420	GO:0044420	extracellular matrix component	6/131	119/18698	0.000191538	0.0247084	0.0229845	NTN1/P3H2/COL1A1/COL7A1/ADAMTS1/COL5A2	6
GO:0098644	GO:0098644	complex of collagen trimers	3/131	20/18698	0.000351137	0.0301978	0.0280909	COL1A1/COL7A1/COL5A2	3
