# Supplementary material for: LncRNA H19 regulates PI3K–Akt signal pathway by functioning as a ceRNA and predicts poor prognosis in colorectal cancer: integrative analysis of dysregulated ncRNA-associated ceRNA network
Source: Cancer Cell Int. 2019 May 30;19:148. doi: 10.1186/s12935-019-0866-2 (PMC6543669; doi:10.1186/s12935-019-0866-2)
Supplement: Supplementary file 4 — Additional file 4. RNAs correlated with overall survival in the ceRNA network. [file 12935_2019_866_MOESM4_ESM.xls]

## Sheet: Sheet1
Table S4. RNAs correlated with overall survival in the ceRNA network
symbol	HR	lower95CI	upper95CI	pValue
ABCB6	1.42406	1.0066	2.01463	0.0456
AGAP3	1.72244	1.15611	2.5662	0.0205
AKT3	1.46029	1.0325	2.06532	0.0326
ANKRD6	1.52404	1.00959	2.30064	0.025
BUB1	0.708265	0.500677	1.00192	0.0498
CD48	0.622138	0.423875	0.913138	0.0076
CHPF	1.48891	1.05194	2.1074	0.0242
CPEB2	0.687133	0.485187	0.973134	0.0331
DAPK1	1.86407	1.24061	2.80084	0.000542
DIO2	0.583714	0.391866	0.869487	0.0029
DPYSL3	1.78773	1.18191	2.70408	0.00149
DSN1	0.584314	0.412767	0.827156	0.00241
EPHB4	1.75106	1.16036	2.64247	0.00226
GGCT	0.663608	0.4345	1.01352	0.0323
GNAL	1.6235	1.06771	2.46861	0.01
H19	1.63097	1.08506	2.45153	0.00817
HOMER1	0.640637	0.432614	0.948688	0.0471
KCNQ1OT1	2.18231	1.46313	3.255	0.00209
NCAM1	0.641669	0.433283	0.950279	0.0148
NCAPD3	0.674153	0.476322	0.954148	0.0249
NRG1	0.517526	0.365928	0.731927	0.000345
OSBPL1A	1.77032	1.19142	2.63049	0.0152
PLEK	0.617104	0.41899	0.908896	0.00701
PRICKLE1	1.47614	0.981285	2.22054	0.0395
RBM28	0.649087	0.45812	0.919657	0.0131
RIMS3	0.622727	0.440305	0.880729	0.00801
RPLP0P2	1.6535	1.10252	2.47984	0.00621
SCARA3	1.65095	1.09691	2.48483	0.00672
SNCG	1.57846	1.11615	2.23226	0.0107
SOBP	1.47479	1.04244	2.08647	0.0282
SOX12	1.52274	1.01664	2.28079	0.0242
SRPX	1.54556	1.09296	2.18559	0.0149
STX1A	1.48537	0.990571	2.22733	0.0353
TMPRSS3	1.72923	1.16733	2.5616	0.0177
TNS1	1.61432	1.07108	2.4331	0.00995
TSPAN18	1.47572	1.04308	2.08779	0.0275
TTYH3	1.61015	1.13616	2.28188	0.00672
UST	1.64408	1.16195	2.32624	0.0051
VAMP2	1.54929	1.03249	2.32476	0.0187
WNT5A	0.52904	0.352826	0.79326	0.000383
WWTR1	1.66701	1.10641	2.51164	0.00552
